# Supplementary material for: Comparative Genomics Reveals Potential Mechanisms of Plant Beneficial Effects of a Novel Bamboo-Endophytic Bacterial Isolate Paraburkholderia sacchari Suichang626
Source: Front Microbiol. 2021 Jun 18;12:686998. doi: 10.3389/fmicb.2021.686998 (PMC8250432; doi:10.3389/fmicb.2021.686998)
Supplement: Supplementary file 1 [file Data_Sheet_1.XLSX]

## Sheet: Sheet1
Supplementary File 1. Simple repeats and small RNAs predicted with RepeatMasker version 4.0.3 (http://www.repeatmasker.org/). SW: score Smith-Waterman score of the match; Perc div: % divergence; Perc del: % of bases opposite a gap in the query sequence; Perc ins: % of bases opposite a gap in the repeat consensus; Query sequence: name of query sequence; Begin in query: starting position of match i…
SW score	Perc div	Perc del	Perc ins	Query sequence	Position in query			Strand	Matching repeat	Repeat class/family	Position in repeat			ID
					begin	end	(left)				begin	end	(left)
11	19.7	0.0	9.1	tig00000001	4424	4471	(3186935)	+	(CGGCGCA)n	Simple_repeat	1	44	(0)	1
16	16.1	3.7	5.7	tig00000001	12122	12175	(3179231)	+	(GGCGCC)n	Simple_repeat	1	53	(0)	2
12	17.0	2.9	2.9	tig00000001	16015	16049	(3175357)	+	(CGC)n	Simple_repeat	1	35	(0)	3
13	18.9	8.3	0.0	tig00000001	24117	24164	(3167242)	+	(GGCGTGC)n	Simple_repeat	1	52	(0)	4
15	27.1	4.4	1.4	tig00000001	25393	25460	(3165946)	+	(CGCG)n	Simple_repeat	1	70	(0)	5
12	21.6	0.0	0.0	tig00000001	28100	28131	(3163275)	+	(GCGTCC)n	Simple_repeat	1	32	(0)	6
17	8.5	8.5	8.5	tig00000001	28459	28517	(3162889)	+	(CG)n	Simple_repeat	1	59	(0)	7
16	12.3	0.0	7.9	tig00000001	29816	29856	(3161550)	+	(CGC)n	Simple_repeat	1	38	(0)	8
16	23.6	1.7	3.5	tig00000001	31996	32053	(3159353)	+	G-rich	Low_complexity	1	57	(0)	9
12	10.4	6.1	2.9	tig00000001	41880	41912	(3149494)	+	(ACGGCA)n	Simple_repeat	1	34	(0)	10
17	17.0	1.6	8.6	tig00000001	42670	42731	(3148675)	+	(GCGGC)n	Simple_repeat	1	58	(0)	11
16	23.7	0.0	3.9	tig00000001	42894	42946	(3148460)	+	G-rich	Low_complexity	1	51	(0)	12
12	22.6	0.0	2.7	tig00000001	46941	46978	(3144428)	+	(CGTCGCG)n	Simple_repeat	1	37	(0)	13
12	4.0	7.1	3.5	tig00000001	58197	58224	(3133182)	+	(GCGCT)n	Simple_repeat	1	29	(0)	14
12	13.3	9.3	2.2	tig00000001	59832	59874	(3131532)	+	(GCGCGAC)n	Simple_repeat	1	46	(0)	15
204	29.1	1.2	6.5	tig00000001	65100	65180	(3126226)	+	AmnSINE2	SINE/tRNA-Deu	2	78	(280)	16
13	21.4	4.7	0.0	tig00000001	68843	68885	(3122521)	+	(CGAGCG)n	Simple_repeat	1	45	(0)	17
11	23.8	7.4	0.0	tig00000001	70097	70150	(3121256)	+	(GCGCTT)n	Simple_repeat	1	58	(0)	18
12	20.4	2.4	2.4	tig00000001	74502	74542	(3116864)	+	(GCAGCG)n	Simple_repeat	1	41	(0)	19
13	30.9	1.5	1.5	tig00000001	79936	80000	(3111406)	+	(CGCGCGG)n	Simple_repeat	1	65	(0)	20
244	27.4	0.0	4.1	tig00000001	85300	85375	(3106031)	C	tRNA-Thr-ACY	tRNA	(1)	76	4	21
244	27.4	0.0	4.1	tig00000001	85457	85532	(3105874)	C	tRNA-Thr-ACY	tRNA	(1)	76	4	22
189	10.9	0.0	10.8	tig00000001	87474	87514	(3103892)	+	L2c	LINE/L2	3295	3331	(56)	23
16	17.1	3.1	10.0	tig00000001	90450	90513	(3100893)	+	(GC)n	Simple_repeat	1	60	(0)	24
316	27.6	0.0	0.0	tig00000001	96098	96173	(3095233)	C	tRNA-Lys-AAA	tRNA	(0)	76	1	25
17	30.4	1.4	1.4	tig00000001	101084	101153	(3090253)	+	(CGG)n	Simple_repeat	1	70	(0)	26
12	23.1	6.2	3.0	tig00000001	101955	102018	(3089388)	+	(CGCGG)n	Simple_repeat	1	66	(0)	27
16	17.5	12.1	1.4	tig00000001	106487	106552	(3084854)	+	(GC)n	Simple_repeat	1	73	(0)	28
13	31.4	0.0	3.1	tig00000001	106871	106936	(3084470)	+	(GCGGCGC)n	Simple_repeat	1	64	(0)	29
11	22.1	6.6	3.2	tig00000001	108512	108572	(3082834)	+	(CGCGAT)n	Simple_repeat	1	63	(0)	30
16	21.4	5.9	2.9	tig00000001	108717	108787	(3082619)	+	(CGCGAG)n	Simple_repeat	1	73	(0)	31
23	19.1	4.3	6.5	tig00000001	119505	119598	(3071808)	+	(GCG)n	Simple_repeat	1	92	(0)	32
20	21.2	4.0	4.0	tig00000001	120360	120435	(3070971)	+	(GCGCGA)n	Simple_repeat	1	76	(0)	33
21	27.4	4.8	0.0	tig00000001	121215	121232	(3070174)	+	(CACGAC)n	Simple_repeat	1	49	(39)	34
15	31.9	0.0	0.0	tig00000001	121233	121286	(3070120)	+	(CAC)n	Simple_repeat	1	54	(0)	35
21	27.4	4.8	0.0	tig00000001	121287	121298	(3070108)	+	(CACGAC)n	Simple_repeat	50	88	(0)	34
14	16.7	2.9	0.0	tig00000001	121822	121855	(3069551)	+	(TCGTGC)n	Simple_repeat	1	35	(0)	36
15	17.8	0.0	8.3	tig00000001	136995	137046	(3054360)	+	(GCGAAG)n	Simple_repeat	1	48	(0)	37
15	24.0	3.6	1.8	tig00000001	139737	139792	(3051614)	+	(CGCGCA)n	Simple_repeat	1	57	(0)	38
19	22.4	5.6	2.7	tig00000001	142317	142387	(3049019)	+	(GC)n	Simple_repeat	1	73	(0)	39
25	5.3	0.0	4.9	tig00000001	142483	142525	(3048881)	+	(ATCAGGCAAC)n	Simple_repeat	1	41	(0)	40
13	14.6	0.0	3.2	tig00000001	157725	157756	(3033650)	+	(CGGCG)n	Simple_repeat	1	31	(0)	41
17	13.7	0.0	0.0	tig00000001	160108	160139	(3031267)	+	(TGATCG)n	Simple_repeat	1	32	(0)	42
13	20.0	3.5	5.4	tig00000001	162558	162614	(3028792)	+	(GCAGCG)n	Simple_repeat	1	56	(0)	43
11	34.4	2.9	0.0	tig00000001	182491	182559	(3008847)	+	(GTGGCG)n	Simple_repeat	1	71	(0)	44
15	29.7	2.4	3.7	tig00000001	182570	182652	(3008754)	+	(CGCCCG)n	Simple_repeat	1	82	(0)	45
11	16.9	2.9	2.9	tig00000001	186054	186088	(3005318)	+	(TTGTCG)n	Simple_repeat	1	35	(0)	46
11	17.6	5.0	2.4	tig00000001	187057	187096	(3004310)	+	(CGCCGAG)n	Simple_repeat	1	41	(0)	47
13	19.9	2.4	2.4	tig00000001	190794	190835	(3000571)	+	(CGGCAC)n	Simple_repeat	1	42	(0)	48
13	17.4	2.3	4.8	tig00000001	193140	193182	(2998224)	+	(CGCGCC)n	Simple_repeat	1	42	(0)	49
21	22.4	3.1	1.5	tig00000001	193638	193701	(2997705)	+	(CCG)n	Simple_repeat	1	65	(0)	50
18	19.5	7.9	3.8	tig00000001	195296	195371	(2996035)	+	(GC)n	Simple_repeat	1	79	(0)	51
13	16.7	4.8	2.3	tig00000001	195576	195617	(2995789)	+	(GCGGC)n	Simple_repeat	1	43	(0)	52
13	13.3	6.1	0.0	tig00000001	195789	195821	(2995585)	+	(GCGA)n	Simple_repeat	1	35	(0)	53
13	15.8	6.8	2.2	tig00000001	195813	195856	(2995550)	+	(GGCGC)n	Simple_repeat	1	46	(0)	54
13	16.8	0.0	9.1	tig00000001	203579	203626	(2987780)	+	(GCGCCCA)n	Simple_repeat	1	44	(0)	55
17	16.6	8.2	4.0	tig00000001	203668	203744	(2987662)	+	(GGCGAT)n	Simple_repeat	1	80	(0)	56
16	22.7	4.2	4.2	tig00000001	204598	204669	(2986737)	+	(GCGCG)n	Simple_repeat	1	72	(0)	57
369	22.2	0.0	0.0	tig00000001	210391	210462	(2980944)	C	tRNA-Tyr-TAC	tRNA	(0)	76	5	58
369	22.2	0.0	0.0	tig00000001	210536	210607	(2980799)	C	tRNA-Tyr-TAC	tRNA	(0)	76	5	59
15	4.7	4.5	0.0	tig00000001	215200	215221	(2976185)	+	(GC)n	Simple_repeat	1	23	(0)	60
17	21.2	3.6	1.8	tig00000001	215749	215804	(2975602)	+	(CGCTCG)n	Simple_repeat	1	57	(0)	61
13	17.7	1.9	8.2	tig00000001	217499	217550	(2973856)	+	(GCCGC)n	Simple_repeat	1	49	(0)	62
18	12.3	6.0	6.0	tig00000001	218952	219001	(2972405)	+	(CG)n	Simple_repeat	1	50	(0)	63
13	9.4	2.4	10.3	tig00000001	219345	219386	(2972020)	+	(CGCGCA)n	Simple_repeat	1	39	(0)	64
19	17.3	0.0	0.0	tig00000001	222395	222433	(2968973)	+	(GCG)n	Simple_repeat	1	39	(0)	65
17	14.5	2.6	0.0	tig00000001	223084	223121	(2968285)	+	(CCGGCG)n	Simple_repeat	1	39	(0)	66
13	11.6	12.2	1.9	tig00000001	226751	226799	(2964607)	+	(GCGCGCA)n	Simple_repeat	1	54	(0)	67
15	23.6	7.9	1.2	tig00000001	230198	230273	(2961133)	+	(GCGCCG)n	Simple_repeat	1	81	(0)	68
11	24.1	0.0	0.0	tig00000001	237749	237782	(2953624)	+	(CGGCGC)n	Simple_repeat	1	34	(0)	69
11	24.6	0.0	2.6	tig00000001	242512	242551	(2948855)	+	(GCGGCG)n	Simple_repeat	1	39	(0)	70
13	21.3	0.0	6.5	tig00000001	246948	246996	(2944410)	+	(CCGGTG)n	Simple_repeat	1	46	(0)	71
12	20.1	4.1	4.1	tig00000001	251239	251287	(2940119)	+	(GCAGGCG)n	Simple_repeat	1	49	(0)	72
14	23.1	0.0	4.3	tig00000001	251581	251629	(2939777)	+	(GCGCGTG)n	Simple_repeat	1	47	(0)	73
11	14.5	7.5	2.4	tig00000001	253099	253138	(2938268)	+	(CGCGCAA)n	Simple_repeat	1	42	(0)	74
15	14.7	0.0	0.0	tig00000001	255824	255853	(2935553)	+	(ACGCC)n	Simple_repeat	1	30	(0)	75
221	31.0	1.7	0.0	tig00000001	259050	259107	(2932299)	+	MamSINE1	SINE/tRNA-RTE	14	72	(218)	76
221	31.0	1.7	0.0	tig00000001	259206	259263	(2932143)	+	MamSINE1	SINE/tRNA-RTE	14	72	(218)	77
12	31.6	1.7	1.7	tig00000001	263308	263367	(2928039)	+	(CGGCG)n	Simple_repeat	1	60	(0)	78
12	4.7	0.0	8.3	tig00000001	269429	269454	(2921952)	+	(CCG)n	Simple_repeat	1	24	(0)	79
243	26.1	2.9	0.0	tig00000001	271019	271087	(2920319)	C	MamSINE1	SINE/tRNA-RTE	(218)	72	2	80
13	23.6	0.0	0.0	tig00000001	275409	275443	(2915963)	+	(CGA)n	Simple_repeat	1	35	(0)	81
13	15.6	5.6	0.0	tig00000001	285389	285424	(2905982)	+	(CGTGGC)n	Simple_repeat	1	38	(0)	82
13	16.9	0.0	0.0	tig00000001	285621	285647	(2905759)	+	(ACG)n	Simple_repeat	1	27	(0)	83
13	10.3	0.0	8.8	tig00000001	295698	295734	(2895672)	+	(CCGGCG)n	Simple_repeat	1	34	(0)	84
14	20.1	2.0	4.2	tig00000001	296313	296361	(2895045)	+	(CGGCG)n	Simple_repeat	1	48	(0)	85
242	26.3	0.0	3.3	tig00000001	301425	301487	(2889919)	+	tRNA-Trp-TGG	tRNA	6	66	(9)	86
13	25.4	0.0	9.7	tig00000001	303196	303263	(2888143)	+	(CCG)n	Simple_repeat	1	62	(0)	87
19	22.7	0.0	3.5	tig00000001	304376	304435	(2886971)	+	(GCCTCGC)n	Simple_repeat	1	58	(0)	88
14	7.8	3.7	0.0	tig00000001	306471	306497	(2884909)	+	(CGCGC)n	Simple_repeat	1	28	(0)	89
17	11.3	0.0	9.5	tig00000001	308374	308419	(2882987)	+	(CGGCA)n	Simple_repeat	1	42	(0)	90
12	11.6	3.3	3.3	tig00000001	311768	311797	(2879609)	+	(GCG)n	Simple_repeat	1	30	(0)	91
13	18.9	2.8	0.0	tig00000001	316331	316366	(2875040)	+	(ACAACG)n	Simple_repeat	1	37	(0)	92
14	9.3	2.5	7.9	tig00000001	324366	324405	(2867001)	+	(CGATCTC)n	Simple_repeat	1	38	(0)	93
15	6.5	5.9	2.9	tig00000001	327048	327081	(2864325)	+	(ACGAGC)n	Simple_repeat	1	35	(0)	94
17	13.8	8.4	5.5	tig00000001	329433	329503	(2861903)	+	G-rich	Low_complexity	1	73	(0)	95
12	22.4	6.4	0.0	tig00000001	331199	331245	(2860161)	+	(CGAGCG)n	Simple_repeat	1	50	(0)	96
16	12.0	0.0	10.0	tig00000001	334358	334401	(2857005)	+	(GCG)n	Simple_repeat	1	40	(0)	97
14	8.6	10.9	5.2	tig00000001	336968	337022	(2854384)	+	(GCCGCT)n	Simple_repeat	1	58	(0)	98
16	17.4	5.1	6.9	tig00000001	339128	339186	(2852220)	+	(CG)n	Simple_repeat	1	58	(0)	99
22	24.4	3.7	2.4	tig00000001	346228	346308	(2845098)	+	(GGC)n	Simple_repeat	1	82	(0)	100
12	19.7	0.0	5.4	tig00000001	347848	347886	(2843520)	+	(GTCGC)n	Simple_repeat	1	37	(0)	101
17	15.9	0.0	0.0	tig00000001	357901	357935	(2833471)	+	(CGCGCT)n	Simple_repeat	1	35	(0)	102
13	10.3	6.1	2.9	tig00000001	358990	359022	(2832384)	+	(CGC)n	Simple_repeat	1	34	(0)	103
18	2.9	8.1	2.6	tig00000001	360190	360226	(2831180)	+	(CGCCG)n	Simple_repeat	1	39	(0)	104
12	25.5	0.0	0.0	tig00000001	364165	364201	(2827205)	+	(GCGCGA)n	Simple_repeat	1	37	(0)	105
12	23.3	6.0	0.0	tig00000001	373198	373247	(2818159)	+	(CGCGCGT)n	Simple_repeat	1	53	(0)	106
14	19.0	3.2	8.3	tig00000001	377464	377526	(2813880)	+	(GCG)n	Simple_repeat	1	60	(0)	107
18	26.2	3.7	5.7	tig00000001	377590	377696	(2813710)	+	(GGCGCGC)n	Simple_repeat	1	105	(0)	108
16	9.2	5.4	2.6	tig00000001	386065	386101	(2805305)	+	(GCATCG)n	Simple_repeat	1	38	(0)	109
14	22.0	0.0	0.0	tig00000001	388227	388263	(2803143)	+	(CGTGCG)n	Simple_repeat	1	37	(0)	110
17	16.6	0.0	9.1	tig00000001	388347	388394	(2803012)	+	(GC)n	Simple_repeat	1	44	(0)	111
14	22.0	0.0	8.8	tig00000001	394120	394181	(2797225)	+	(CGCGCAG)n	Simple_repeat	1	57	(0)	112
24	20.6	3.2	1.6	tig00000001	396388	396450	(2794956)	+	(CG)n	Simple_repeat	1	64	(0)	113
30	16.1	7.2	4.0	tig00000001	396738	396834	(2794572)	+	(CG)n	Simple_repeat	1	100	(0)	114
14	11.7	4.9	4.9	tig00000001	397162	397202	(2794204)	+	(CTGCGCT)n	Simple_repeat	1	41	(0)	115
18	22.7	0.0	0.0	tig00000001	397488	397533	(2793873)	+	(GCGCAG)n	Simple_repeat	1	46	(0)	116
13	22.6	2.0	4.1	tig00000001	401250	401299	(2790107)	+	(CGCGG)n	Simple_repeat	1	49	(0)	117
15	26.7	4.0	2.6	tig00000001	402762	402836	(2788570)	+	(GGCGCGC)n	Simple_repeat	1	76	(0)	118
17	6.8	9.7	0.0	tig00000001	408415	408445	(2782961)	+	(GC)n	Simple_repeat	1	34	(0)	119
21	29.5	4.1	2.0	tig00000001	411752	411849	(2779557)	+	(GC)n	Simple_repeat	1	100	(0)	120
12	19.7	0.0	0.0	tig00000001	415839	415867	(2775539)	+	(CGG)n	Simple_repeat	1	29	(0)	121
13	8.5	4.0	0.0	tig00000001	419903	419927	(2771479)	+	(CGG)n	Simple_repeat	1	26	(0)	122
11	26.9	3.6	1.8	tig00000001	422902	422956	(2768450)	+	(CTCGCG)n	Simple_repeat	1	56	(0)	123
13	22.0	2.0	4.0	tig00000001	423711	423761	(2767645)	+	(CGCCGCG)n	Simple_repeat	1	50	(0)	124
20	9.8	0.0	0.0	tig00000001	430255	430287	(2761119)	+	(CCTGCA)n	Simple_repeat	1	33	(0)	125
12	18.2	4.6	7.9	tig00000001	435005	435069	(2756337)	+	(GCGCGG)n	Simple_repeat	1	63	(0)	126
24	20.2	3.9	2.6	tig00000001	439528	439604	(2751802)	+	(GCGCGA)n	Simple_repeat	1	78	(0)	127
16	10.4	4.3	6.5	tig00000001	440902	440948	(2750458)	+	(CGCGAG)n	Simple_repeat	1	46	(0)	128
11	22.8	3.5	5.4	tig00000001	441167	441223	(2750183)	+	(GCCGGC)n	Simple_repeat	1	56	(0)	129
13	13.1	0.0	0.0	tig00000001	443090	443114	(2748292)	+	(CAC)n	Simple_repeat	1	25	(0)	130
12	24.9	2.0	4.0	tig00000001	445440	445490	(2745916)	+	(CGCGG)n	Simple_repeat	1	50	(0)	131
18	22.7	0.0	0.0	tig00000001	452534	452579	(2738827)	+	(CGTGCG)n	Simple_repeat	1	46	(0)	132
12	9.3	8.3	2.6	tig00000001	453397	453432	(2737974)	+	(CGCGTT)n	Simple_repeat	1	38	(0)	133
15	19.7	7.1	3.5	tig00000001	456213	456268	(2735138)	+	(CG)n	Simple_repeat	1	58	(0)	134
11	24.0	4.5	0.0	tig00000001	456345	456388	(2735018)	+	(GCGCTC)n	Simple_repeat	1	46	(0)	135
16	18.8	4.5	2.2	tig00000001	470211	470254	(2721152)	+	(CG)n	Simple_repeat	1	45	(0)	136
17	26.6	5.1	1.2	tig00000001	477555	477645	(2713761)	+	(CGCG)n	Simple_repeat	1	94	(0)	137
15	6.6	9.4	0.0	tig00000001	480480	480511	(2710895)	+	(CGA)n	Simple_repeat	1	35	(0)	138
13	24.9	2.3	0.0	tig00000001	485079	485121	(2706285)	+	(GCCGCA)n	Simple_repeat	1	44	(0)	139
16	13.4	4.7	2.3	tig00000001	485399	485441	(2705965)	+	(CGCGCAG)n	Simple_repeat	1	44	(0)	140
14	23.2	1.9	3.8	tig00000001	485711	485764	(2705642)	+	(CGCCGG)n	Simple_repeat	1	53	(0)	141
12	6.7	5.4	8.3	tig00000001	488102	488138	(2703268)	+	(CGACG)n	Simple_repeat	1	36	(0)	142
15	18.1	0.0	5.1	tig00000001	489266	489306	(2702100)	+	(CGC)n	Simple_repeat	1	39	(0)	143
13	16.1	0.0	0.0	tig00000001	499551	499578	(2691828)	+	GA-rich	Low_complexity	1	28	(0)	144
22	25.1	4.0	0.0	tig00000001	500083	500157	(2691249)	+	(GCCGCT)n	Simple_repeat	1	78	(0)	145
16	31.6	0.0	4.9	tig00000001	509130	509214	(2682192)	+	(CGCCAG)n	Simple_repeat	1	81	(0)	146
12	25.7	2.1	2.1	tig00000001	510087	510134	(2681272)	+	(CGCCCG)n	Simple_repeat	1	48	(0)	147
29	35.2	2.2	2.2	tig00000001	510166	510344	(2681062)	+	(GCTGCC)n	Simple_repeat	1	179	(0)	148
15	29.9	1.8	1.8	tig00000001	514444	514498	(2676908)	+	(CG)n	Simple_repeat	1	55	(0)	149
13	14.8	5.1	2.5	tig00000001	516129	516167	(2675239)	+	(CCGCGTG)n	Simple_repeat	1	40	(0)	150
18	18.2	5.1	7.8	tig00000001	529683	529761	(2661645)	+	(CG)n	Simple_repeat	1	77	(0)	151
14	20.9	2.2	2.2	tig00000001	539970	540015	(2651391)	+	(GCCGCAT)n	Simple_repeat	1	46	(0)	152
13	18.5	0.0	0.0	tig00000001	540869	540899	(2650507)	+	(CATCGG)n	Simple_repeat	1	31	(0)	153
15	13.2	5.7	2.8	tig00000001	542623	542657	(2648749)	+	(GC)n	Simple_repeat	1	36	(0)	154
11	22.6	4.8	4.8	tig00000001	548194	548255	(2643151)	+	(GCGTGC)n	Simple_repeat	1	62	(0)	155
12	8.5	7.0	7.0	tig00000001	554109	554151	(2637255)	+	(CACGAGG)n	Simple_repeat	1	43	(0)	156
13	21.6	5.3	3.5	tig00000001	560579	560635	(2630771)	+	(CGCG)n	Simple_repeat	1	58	(0)	157
15	18.1	8.9	0.0	tig00000001	561211	561266	(2630140)	+	(GGCGCAT)n	Simple_repeat	1	61	(0)	158
11	21.5	6.0	1.9	tig00000001	571133	571182	(2620224)	+	(CGCTGGA)n	Simple_repeat	1	52	(0)	159
13	19.1	1.8	7.7	tig00000001	576352	576406	(2615000)	+	(GCGCTG)n	Simple_repeat	1	52	(0)	160
13	10.0	13.9	0.0	tig00000001	582427	582469	(2608937)	+	(CGCGAG)n	Simple_repeat	1	49	(0)	161
12	15.8	1.9	10.4	tig00000001	582888	582939	(2608467)	+	G-rich	Low_complexity	1	48	(0)	162
12	19.3	8.5	0.0	tig00000001	599204	599250	(2592156)	+	(GCGTCGA)n	Simple_repeat	1	51	(0)	163
19	19.3	1.9	11.7	tig00000001	624447	624549	(2566857)	+	(CGCCG)n	Simple_repeat	1	94	(0)	164
16	18.7	0.0	5.3	tig00000001	625466	625505	(2565901)	+	(GC)n	Simple_repeat	1	38	(0)	165
13	14.0	5.5	7.4	tig00000001	626935	626989	(2564417)	+	(GCGTCGAG)n	Simple_repeat	1	54	(0)	166
13	15.5	9.6	1.8	tig00000001	633289	633340	(2558066)	+	(GCGCTT)n	Simple_repeat	1	56	(0)	167
17	18.1	8.8	3.6	tig00000001	635903	635982	(2555424)	+	(CGCGG)n	Simple_repeat	1	84	(0)	168
15	13.6	6.8	4.4	tig00000001	642280	642323	(2549083)	+	(CG)n	Simple_repeat	1	45	(0)	169
13	27.5	2.1	0.0	tig00000001	646141	646188	(2545218)	+	(CTCGTC)n	Simple_repeat	1	49	(0)	170
12	15.0	4.9	4.9	tig00000001	646967	647007	(2544399)	+	(GCA)n	Simple_repeat	1	41	(0)	171
11	22.6	3.5	5.4	tig00000001	648550	648606	(2542800)	+	(CGCGTG)n	Simple_repeat	1	56	(0)	172
15	20.3	1.3	10.1	tig00000001	652563	652637	(2538769)	+	G-rich	Low_complexity	1	69	(0)	173
13	7.2	6.5	3.1	tig00000001	653447	653477	(2537929)	+	(CGCCG)n	Simple_repeat	1	32	(0)	174
13	5.8	10.0	4.8	tig00000001	653789	653828	(2537578)	+	(CGCCAG)n	Simple_repeat	1	42	(0)	175
15	12.6	11.1	2.0	tig00000001	654362	654406	(2537000)	+	(GC)n	Simple_repeat	1	49	(0)	176
16	16.1	5.7	0.0	tig00000001	658558	658592	(2532814)	+	(CG)n	Simple_repeat	1	37	(0)	177
12	14.3	3.0	3.0	tig00000001	662728	662760	(2528646)	+	G-rich	Low_complexity	1	33	(0)	178
11	20.2	2.9	0.0	tig00000001	663615	663648	(2527758)	+	(CTGGCG)n	Simple_repeat	1	35	(0)	179
50	0.0	0.0	0.0	tig00000001	663827	663872	(2527534)	+	(TCAATCGAA)n	Simple_repeat	1	46	(0)	180
17	6.5	0.0	8.6	tig00000001	666986	667023	(2524383)	+	(GCGCC)n	Simple_repeat	1	35	(0)	181
13	28.5	3.0	3.0	tig00000001	667597	667663	(2523743)	+	(CGCG)n	Simple_repeat	1	67	(0)	182
11	18.2	2.4	5.0	tig00000001	678440	678480	(2512926)	+	(CGCGCT)n	Simple_repeat	1	40	(0)	183
12	10.9	6.7	6.7	tig00000001	687781	687825	(2503581)	+	(CGCGCT)n	Simple_repeat	1	45	(0)	184
13	9.7	9.1	0.0	tig00000001	691647	691679	(2499727)	+	G-rich	Low_complexity	1	36	(0)	185
17	13.3	7.8	1.9	tig00000001	692935	692985	(2498421)	+	(GCGCT)n	Simple_repeat	1	54	(0)	186
194	32.8	0.0	0.0	tig00000001	693943	694000	(2497406)	+	MamRTE1	LINE/RTE-BovB	2046	2103	(1709)	187
12	21.7	0.0	0.0	tig00000001	694415	694446	(2496960)	+	G-rich	Low_complexity	1	32	(0)	188
13	22.6	1.5	8.1	tig00000001	694608	694673	(2496733)	+	(CGCGCC)n	Simple_repeat	1	62	(0)	189
12	19.2	2.1	6.7	tig00000001	696293	696339	(2495067)	+	(GCGCG)n	Simple_repeat	1	45	(0)	190
13	17.6	0.0	3.0	tig00000001	698033	698066	(2493340)	+	(GACGGA)n	Simple_repeat	1	33	(0)	191
12	27.6	1.8	3.6	tig00000001	698572	698627	(2492779)	+	(GCGCG)n	Simple_repeat	1	55	(0)	192
15	17.3	6.9	5.5	tig00000001	702791	702862	(2488544)	+	(GCTGCGC)n	Simple_repeat	1	73	(0)	193
13	17.8	4.2	4.2	tig00000001	710417	710464	(2480942)	+	(TCGGCG)n	Simple_repeat	1	48	(0)	194
212	26.6	1.6	0.0	tig00000001	717662	717725	(2473681)	+	MamSINE1	SINE/tRNA-RTE	6	70	(220)	195
202	25.9	1.7	1.7	tig00000001	717834	717892	(2473514)	+	MamSINE1	SINE/tRNA-RTE	14	72	(218)	196
16	11.6	0.0	0.0	tig00000001	718037	718064	(2473342)	+	(TGA)n	Simple_repeat	1	28	(0)	197
16	19.2	3.8	5.8	tig00000001	723758	723821	(2467585)	+	(GC)n	Simple_repeat	1	62	(0)	198
16	15.4	2.8	0.0	tig00000001	724644	724679	(2466727)	+	(GCGGC)n	Simple_repeat	1	37	(0)	199
16	19.8	3.0	6.2	tig00000001	725029	725094	(2466312)	+	(GCCGCGC)n	Simple_repeat	1	64	(0)	200
13	15.7	2.6	5.3	tig00000001	725560	725598	(2465808)	+	(GGC)n	Simple_repeat	1	38	(0)	201
13	12.3	2.4	7.7	tig00000001	725766	725806	(2465600)	+	(AGCCG)n	Simple_repeat	1	39	(0)	202
14	19.9	4.2	7.1	tig00000001	727148	727219	(2464187)	+	(CGGCGC)n	Simple_repeat	1	70	(0)	203
16	12.0	7.8	5.8	tig00000001	735398	735448	(2455958)	+	(CG)n	Simple_repeat	1	52	(0)	204
12	23.2	5.1	3.3	tig00000001	735606	735664	(2455742)	+	(GCGCGT)n	Simple_repeat	1	60	(0)	205
185	26.5	2.0	0.0	tig00000001	744084	744132	(2447274)	+	OldhAT1	DNA/hAT-Ac	2643	2692	(156)	206
15	18.3	6.7	2.1	tig00000001	749956	750000	(2441406)	+	(GC)n	Simple_repeat	1	47	(0)	207
13	21.1	3.2	6.7	tig00000001	751551	751612	(2439794)	+	(CGCG)n	Simple_repeat	1	60	(0)	208
13	22.7	5.0	3.3	tig00000001	752145	752204	(2439202)	+	(TGGCGC)n	Simple_repeat	1	61	(0)	209
12	31.2	0.0	0.0	tig00000001	754086	754132	(2437274)	+	(CGAGGA)n	Simple_repeat	1	47	(0)	210
12	17.4	13.8	0.0	tig00000001	760096	760160	(2431246)	+	(GCCGGCGAT)n	Simple_repeat	1	74	(0)	211
13	16.5	0.0	8.1	tig00000001	764094	764133	(2427273)	+	(GGC)n	Simple_repeat	1	37	(0)	212
15	14.0	8.6	5.6	tig00000001	767654	767723	(2423683)	+	(GCGGCGT)n	Simple_repeat	1	72	(0)	213
14	30.4	4.2	0.0	tig00000001	773246	773317	(2418089)	+	(GGCCCC)n	Simple_repeat	1	75	(0)	214
16	23.0	5.6	4.2	tig00000001	776676	776746	(2414660)	+	(GC)n	Simple_repeat	1	72	(0)	215
12	13.7	0.0	0.0	tig00000001	791639	791662	(2399744)	+	(GCC)n	Simple_repeat	1	24	(0)	216
23	20.9	5.3	2.6	tig00000001	795184	795258	(2396148)	+	(CG)n	Simple_repeat	1	77	(0)	217
24	21.1	2.4	4.9	tig00000001	797999	798082	(2393324)	+	(GCGCG)n	Simple_repeat	1	82	(0)	218
13	17.8	2.4	13.5	tig00000001	798183	798264	(2393142)	+	(CGG)n	Simple_repeat	1	74	(0)	219
13	28.4	2.4	6.3	tig00000001	798454	798535	(2392871)	+	(CGC)n	Simple_repeat	1	79	(0)	220
17	19.3	3.9	3.9	tig00000001	798552	798602	(2392804)	+	(GC)n	Simple_repeat	1	51	(0)	221
13	9.6	0.0	13.2	tig00000001	800867	800909	(2390497)	+	(CGCGGC)n	Simple_repeat	1	38	(0)	222
13	17.6	8.2	3.1	tig00000001	805701	805761	(2385645)	+	(GCGCAGC)n	Simple_repeat	1	64	(0)	223
14	21.7	4.7	4.7	tig00000001	808891	808954	(2382452)	+	(CCG)n	Simple_repeat	1	64	(0)	224
12	15.3	3.5	0.0	tig00000001	831312	831340	(2360066)	+	(GCTT)n	Simple_repeat	1	30	(0)	225
12	6.7	9.1	2.9	tig00000001	838435	838467	(2352939)	+	(GGCGCT)n	Simple_repeat	1	35	(0)	226
15	25.6	0.0	0.0	tig00000001	839033	839071	(2352335)	+	(GCG)n	Simple_repeat	1	39	(0)	227
14	17.9	13.0	0.0	tig00000001	839339	839407	(2351999)	+	(GCATCG)n	Simple_repeat	1	78	(0)	228
15	11.2	6.9	0.0	tig00000001	840744	840795	(2350611)	+	(GC)n	Simple_repeat	1	55	(0)	229
14	12.8	1.9	10.4	tig00000001	849119	849170	(2342236)	+	(CGCCGCG)n	Simple_repeat	1	48	(0)	230
12	14.7	3.3	0.0	tig00000001	852557	852586	(2338820)	+	(CGCGTC)n	Simple_repeat	1	31	(0)	231
20	26.2	2.8	5.8	tig00000001	852879	852984	(2338422)	+	(CGCC)n	Simple_repeat	1	103	(0)	232
12	9.3	8.3	2.6	tig00000001	863620	863655	(2327751)	+	(CGAAGC)n	Simple_repeat	1	38	(0)	233
13	22.2	5.3	5.3	tig00000001	864523	864597	(2326809)	+	(CGCGCC)n	Simple_repeat	1	75	(0)	234
12	16.5	0.0	8.1	tig00000001	864911	864950	(2326456)	+	(GGCGC)n	Simple_repeat	1	37	(0)	235
12	11.9	2.3	9.8	tig00000001	865549	865592	(2325814)	+	(CGCGG)n	Simple_repeat	1	41	(0)	236
14	21.7	3.5	3.5	tig00000001	866699	866755	(2324651)	+	(GCGCATC)n	Simple_repeat	1	57	(0)	237
14	31.9	2.7	1.3	tig00000001	867260	867334	(2324072)	+	(GCGC)n	Simple_repeat	1	76	(0)	238
12	10.3	6.1	2.9	tig00000001	879768	879800	(2311606)	+	(CGTGCG)n	Simple_repeat	1	34	(0)	239
15	19.5	0.0	0.0	tig00000001	883625	883659	(2307747)	+	(GGCGGC)n	Simple_repeat	1	35	(0)	240
12	16.2	7.0	2.2	tig00000001	890737	890779	(2300627)	+	(CGCATCG)n	Simple_repeat	1	45	(0)	241
12	15.5	5.3	2.6	tig00000001	917712	917749	(2273657)	+	(GCGTGC)n	Simple_repeat	1	39	(0)	242
13	20.0	2.3	4.7	tig00000001	925312	925355	(2266051)	+	(GCG)n	Simple_repeat	1	43	(0)	243
11	16.9	2.9	2.9	tig00000001	933928	933962	(2257444)	+	(TCGGCC)n	Simple_repeat	1	35	(0)	244
15	24.5	1.6	4.9	tig00000001	944650	944712	(2246694)	+	(GCGCG)n	Simple_repeat	1	61	(0)	245
12	27.1	2.3	0.0	tig00000001	952989	953032	(2238374)	+	(CGCC)n	Simple_repeat	1	45	(0)	246
13	20.9	0.0	0.0	tig00000001	953842	953874	(2237532)	+	(CGGCG)n	Simple_repeat	1	33	(0)	247
13	14.1	0.0	6.1	tig00000001	960070	960104	(2231302)	+	(CCCACG)n	Simple_repeat	1	33	(0)	248
13	18.2	0.0	0.0	tig00000001	962664	962694	(2228712)	+	(CGCCGG)n	Simple_repeat	1	31	(0)	249
11	19.2	5.9	3.9	tig00000001	966611	966661	(2224745)	+	(GAGCGC)n	Simple_repeat	1	52	(0)	250
19	9.6	12.1	1.6	tig00000001	968760	968817	(2222589)	+	(CGTGCG)n	Simple_repeat	1	64	(0)	251
15	25.7	5.0	0.0	tig00000001	969063	969122	(2222284)	+	(GGCCGT)n	Simple_repeat	1	63	(0)	252
12	15.9	5.7	0.0	tig00000001	976600	976634	(2214772)	+	(CGCTGC)n	Simple_repeat	1	37	(0)	253
202	25.9	1.7	1.7	tig00000001	977745	977803	(2213603)	C	MamSINE1	SINE/tRNA-RTE	(218)	72	14	254
212	29.6	2.4	1.2	tig00000001	978023	978104	(2213302)	C	MamSINE1	SINE/tRNA-RTE	(194)	96	14	255
214	24.1	1.7	1.7	tig00000001	978359	978417	(2212989)	C	MamSINE1	SINE/tRNA-RTE	(218)	72	14	256
352	20.0	0.0	1.3	tig00000001	978635	978710	(2212696)	C	tRNA-Ala-GCY_	tRNA	(0)	75	1	257
11	13.2	5.7	2.8	tig00000001	980013	980047	(2211359)	+	(CGCTCG)n	Simple_repeat	1	36	(0)	258
16	17.8	2.1	4.3	tig00000001	993549	993596	(2197810)	+	(CGCGC)n	Simple_repeat	1	47	(0)	259
12	15.8	2.6	5.3	tig00000001	997750	997788	(2193618)	+	(GCCCGCC)n	Simple_repeat	1	38	(0)	260
12	15.8	3.3	10.5	tig00000001	1003294	1003354	(2188052)	+	(CGCCG)n	Simple_repeat	1	57	(0)	261
201	17.1	0.0	0.0	tig00000001	1003522	1003556	(2187850)	+	MamRTE1	LINE/RTE-BovB	2808	2842	(970)	262
14	14.0	4.9	2.4	tig00000001	1008134	1008174	(2183232)	+	(CCGCGCG)n	Simple_repeat	1	42	(0)	263
13	10.2	11.4	2.1	tig00000001	1010288	1010331	(2181075)	+	(GGCGCATC)n	Simple_repeat	1	48	(0)	264
15	24.7	0.0	5.5	tig00000001	1011486	1011543	(2179863)	+	(GCTTCG)n	Simple_repeat	1	55	(0)	265
16	18.0	0.0	2.6	tig00000001	1012981	1013020	(2178386)	+	(GCGCGCC)n	Simple_repeat	1	39	(0)	266
11	7.3	10.3	0.0	tig00000001	1019329	1019357	(2172049)	+	(CAGCAC)n	Simple_repeat	1	32	(0)	267
14	17.7	2.0	6.2	tig00000001	1021226	1021275	(2170131)	+	(GCGGC)n	Simple_repeat	1	48	(0)	268
12	27.4	0.0	2.2	tig00000001	1022981	1023026	(2168380)	+	(GCGTCG)n	Simple_repeat	1	45	(0)	269
12	11.7	3.3	3.3	tig00000001	1023915	1023944	(2167462)	+	(GCG)n	Simple_repeat	1	30	(0)	270
17	25.9	1.8	1.8	tig00000001	1024734	1024790	(2166616)	+	(CGA)n	Simple_repeat	1	57	(0)	271
13	12.1	10.6	2.0	tig00000001	1025065	1025111	(2166295)	+	(CGCCGG)n	Simple_repeat	1	51	(0)	272
15	19.5	0.0	0.0	tig00000001	1038026	1038060	(2153346)	+	(CTTCGC)n	Simple_repeat	1	35	(0)	273
12	17.2	4.9	2.4	tig00000001	1040490	1040530	(2150876)	+	(GCGAGC)n	Simple_repeat	1	42	(0)	274
183	26.5	4.1	0.0	tig00000001	1040599	1040647	(2150759)	+	L3b	LINE/CR1	4278	4328	(904)	275
13	18.5	7.8	1.9	tig00000001	1045637	1045687	(2145719)	+	(CGCG)n	Simple_repeat	1	54	(0)	276
16	14.8	0.0	5.1	tig00000001	1046500	1046540	(2144866)	+	(GGCGCC)n	Simple_repeat	1	39	(0)	277
14	25.6	0.0	5.6	tig00000001	1050141	1050197	(2141209)	+	(GGCTGG)n	Simple_repeat	1	54	(0)	278
11	19.3	4.3	9.0	tig00000001	1056851	1056920	(2134486)	+	(CCAGCGC)n	Simple_repeat	1	67	(0)	279
11	8.7	7.1	7.1	tig00000001	1059335	1059376	(2132030)	+	(CGACGCCC)n	Simple_repeat	1	42	(0)	280
11	10.0	5.6	5.6	tig00000001	1060749	1060784	(2130622)	+	(CAGGCG)n	Simple_repeat	1	36	(0)	281
19	21.2	4.8	6.8	tig00000001	1062349	1062453	(2128953)	+	(GCGCGCG)n	Simple_repeat	1	103	(0)	282
17	21.4	5.5	0.0	tig00000001	1071055	1071109	(2120297)	+	(GCCGAC)n	Simple_repeat	1	58	(0)	283
12	7.5	6.7	3.2	tig00000001	1084475	1084504	(2106902)	+	(CCGCG)n	Simple_repeat	1	31	(0)	284
32	21.5	2.9	2.9	tig00000001	1085859	1085960	(2105446)	+	(GCGCCG)n	Simple_repeat	1	102	(0)	285
232	20.0	0.0	2.0	tig00000001	1099541	1099591	(2091815)	C	tRNA-Met	tRNA	(15)	61	12	286
20	21.5	4.9	5.9	tig00000001	1101443	1101544	(2089862)	+	(CGAGCG)n	Simple_repeat	1	101	(0)	287
12	22.5	2.7	0.0	tig00000001	1102334	1102370	(2089036)	+	(GCTCGC)n	Simple_repeat	1	38	(0)	288
12	20.9	3.6	5.6	tig00000001	1104415	1104469	(2086937)	+	(GCGCT)n	Simple_repeat	1	54	(0)	289
14	19.1	3.3	6.8	tig00000001	1107137	1107197	(2084209)	+	(TCGCG)n	Simple_repeat	1	59	(0)	290
16	8.9	5.3	2.6	tig00000001	1118224	1118261	(2073145)	+	(CGCGGCG)n	Simple_repeat	1	39	(0)	291
19	15.5	5.6	5.6	tig00000001	1118399	1118470	(2072936)	+	(GCGTTGC)n	Simple_repeat	1	72	(0)	292
16	21.0	4.1	5.6	tig00000001	1120000	1120072	(2071334)	+	(GCGCGCG)n	Simple_repeat	1	72	(0)	293
18	6.1	5.0	7.7	tig00000001	1125485	1125524	(2065882)	+	(CG)n	Simple_repeat	1	39	(0)	294
19	17.0	2.1	2.1	tig00000001	1137822	1137869	(2053537)	+	(GCAGCG)n	Simple_repeat	1	48	(0)	295
15	10.0	0.0	8.6	tig00000001	1143181	1143218	(2048188)	+	(GCTCGC)n	Simple_repeat	1	35	(0)	296
13	15.9	2.7	2.7	tig00000001	1143968	1144004	(2047402)	+	(GCGCGCG)n	Simple_repeat	1	37	(0)	297
23	17.7	5.2	5.2	tig00000001	1144404	1144480	(2046926)	+	(GC)n	Simple_repeat	1	77	(0)	298
11	27.3	2.0	2.0	tig00000001	1153497	1153546	(2037860)	+	(GCGTGC)n	Simple_repeat	1	50	(0)	299
187	32.3	1.6	0.0	tig00000001	1157897	1157958	(2033448)	C	MamSINE1	SINE/tRNA-RTE	(221)	69	7	300
11	21.1	2.5	2.5	tig00000001	1162268	1162307	(2029099)	+	(GCCCAC)n	Simple_repeat	1	40	(0)	301
16	20.2	2.1	2.1	tig00000001	1167788	1167834	(2023572)	+	(CGCGC)n	Simple_repeat	1	47	(0)	302
13	23.3	0.0	0.0	tig00000001	1169929	1169963	(2021443)	+	(TGACG)n	Simple_repeat	1	35	(0)	303
16	15.4	4.4	2.2	tig00000001	1173192	1173236	(2018170)	+	(GCCGGC)n	Simple_repeat	1	46	(0)	304
17	17.2	5.1	0.0	tig00000001	1175145	1175183	(2016223)	+	(CG)n	Simple_repeat	1	41	(0)	305
18	17.0	2.1	14.1	tig00000001	1180746	1180840	(2010566)	+	(GC)n	Simple_repeat	1	85	(0)	306
12	21.7	0.0	0.0	tig00000001	1182942	1182973	(2008433)	+	G-rich	Low_complexity	1	32	(0)	307
16	22.0	6.3	3.7	tig00000001	1188626	1188704	(2002702)	+	(GCCGC)n	Simple_repeat	1	81	(0)	308
13	22.6	1.5	8.1	tig00000001	1189828	1189893	(2001513)	+	(GCTGCG)n	Simple_repeat	1	62	(0)	309
13	12.7	2.6	5.4	tig00000001	1190943	1190980	(2000426)	+	(GGCAGC)n	Simple_repeat	1	37	(0)	310
11	13.4	5.7	2.8	tig00000001	1191377	1191411	(1999995)	+	(GGCGGCC)n	Simple_repeat	1	36	(0)	311
12	16.8	0.0	0.0	tig00000001	1191709	1191735	(1999671)	+	(GCCGC)n	Simple_repeat	1	27	(0)	312
15	21.7	7.3	1.7	tig00000001	1201100	1201154	(1990252)	+	(CG)n	Simple_repeat	1	58	(0)	313
12	15.3	5.3	2.6	tig00000001	1202650	1202687	(1988719)	+	(GCGGCC)n	Simple_repeat	1	39	(0)	314
18	23.5	4.3	4.3	tig00000001	1211052	1211121	(1980285)	+	(CG)n	Simple_repeat	1	70	(0)	315
12	17.1	2.2	7.0	tig00000001	1213927	1213971	(1977435)	+	(CGCCG)n	Simple_repeat	1	43	(0)	316
15	22.4	3.7	1.8	tig00000001	1215300	1215353	(1976053)	+	(CGTCGCG)n	Simple_repeat	1	55	(0)	317
12	16.6	4.5	4.5	tig00000001	1217145	1217188	(1974218)	+	(CGCTG)n	Simple_repeat	1	44	(0)	318
18	19.5	2.3	2.3	tig00000001	1217853	1217895	(1973511)	+	(CG)n	Simple_repeat	1	43	(0)	319
23	21.6	4.2	1.4	tig00000001	1218814	1218885	(1972521)	+	(GCGCC)n	Simple_repeat	1	74	(0)	320
18	21.1	7.2	2.8	tig00000001	1219196	1219264	(1972142)	+	(GC)n	Simple_repeat	1	72	(0)	321
11	29.7	1.8	1.8	tig00000001	1219391	1219445	(1971961)	+	(CACCGC)n	Simple_repeat	1	55	(0)	322
14	14.6	0.0	3.2	tig00000001	1223500	1223531	(1967875)	+	(CCCG)n	Simple_repeat	1	31	(0)	323
15	25.7	0.0	5.2	tig00000001	1223881	1223941	(1967465)	+	(CAGCGC)n	Simple_repeat	1	58	(0)	324
12	21.6	3.3	6.8	tig00000001	1223914	1223974	(1967432)	+	(GCGCCGC)n	Simple_repeat	1	59	(0)	325
16	17.4	3.9	6.0	tig00000001	1227620	1227670	(1963736)	+	(CG)n	Simple_repeat	1	50	(0)	326
15	16.9	2.9	2.9	tig00000001	1229563	1229597	(1961809)	+	(CG)n	Simple_repeat	1	35	(0)	327
15	21.5	2.2	2.2	tig00000001	1234296	1234340	(1957066)	+	(CGT)n	Simple_repeat	1	45	(0)	328
15	19.6	0.0	8.0	tig00000001	1236613	1236666	(1954740)	+	(CGCGC)n	Simple_repeat	1	50	(0)	329
270	25.0	0.0	1.6	tig00000001	1237125	1237189	(1954217)	C	tRNA-Arg-AGG	tRNA	(8)	68	5	330
12	13.9	4.4	6.8	tig00000001	1237732	1237776	(1953630)	+	(GCGCAC)n	Simple_repeat	1	44	(0)	331
18	27.3	2.6	2.6	tig00000001	1239890	1239967	(1951439)	+	(GCGCGGC)n	Simple_repeat	1	78	(0)	332
671	30.2	4.0	3.7	tig00000001	1244220	1244621	(1946785)	C	LSU-rRNA_Hsa	rRNA	(510)	4525	4123	333
476	31.4	1.3	3.9	tig00000001	1244815	1245049	(1946357)	C	LSU-rRNA_Hsa	rRNA	(1195)	3840	3612	333
293	26.4	3.3	2.6	tig00000001	1245990	1246141	(1945265)	C	LSU-rRNA_Hsa	rRNA	(3379)	1656	1504	334
339	27.3	0.0	0.0	tig00000001	1246290	1246388	(1945018)	C	LSU-rRNA_Hsa	rRNA	(4621)	414	316	334
249	27.5	0.0	0.0	tig00000001	1246541	1246620	(1944786)	C	LSU-rRNA_Hsa	rRNA	(4924)	111	32	334
261	18.9	1.3	2.7	tig00000001	1247128	1247203	(1944203)	C	tRNA-Ala-GCA	tRNA	(0)	75	1	335
267	34.0	2.8	0.9	tig00000001	1247216	1247322	(1944084)	C	MamSINE1	SINE/tRNA-RTE	(168)	122	14	336
253	34.8	0.0	0.0	tig00000001	1247528	1247642	(1943764)	C	SSU-rRNA_Hsa	rRNA	(159)	1710	1596	337
443	33.1	5.8	3.5	tig00000001	1247816	1248175	(1943231)	C	SSU-rRNA_Hsa	rRNA	(477)	1392	1025	337
12	8.9	10.5	2.4	tig00000001	1260858	1260895	(1930511)	+	(CGCGCAT)n	Simple_repeat	1	41	(0)	338
13	18.2	0.0	0.0	tig00000001	1261278	1261308	(1930098)	+	G-rich	Low_complexity	1	31	(0)	339
12	18.2	4.3	4.3	tig00000001	1261474	1261520	(1929886)	+	(ATCGCGC)n	Simple_repeat	1	47	(0)	340
19	23.4	0.0	3.5	tig00000001	1271619	1271677	(1919729)	+	(GGCCGT)n	Simple_repeat	1	57	(0)	341
17	20.6	6.3	1.5	tig00000001	1273856	1273918	(1917488)	+	(CCAGCA)n	Simple_repeat	1	66	(0)	342
13	11.8	13.0	0.0	tig00000001	1275935	1275980	(1915426)	+	(CGCGTCG)n	Simple_repeat	1	52	(0)	343
15	25.5	2.0	2.0	tig00000001	1288328	1288377	(1903029)	+	(CTG)n	Simple_repeat	1	50	(0)	344
181	23.1	3.7	3.7	tig00000001	1297696	1297749	(1893657)	C	MamRTE1	LINE/RTE-BovB	(3107)	705	652	345
15	16.5	7.8	3.8	tig00000001	1305809	1305859	(1885547)	+	(GC)n	Simple_repeat	1	53	(0)	346
17	16.7	4.8	2.3	tig00000001	1307606	1307647	(1883759)	+	(CG)n	Simple_repeat	1	43	(0)	347
12	20.8	2.0	6.2	tig00000001	1307710	1307759	(1883647)	+	(TGCGCG)n	Simple_repeat	1	48	(0)	348
13	4.5	0.0	8.0	tig00000001	1309078	1309104	(1882302)	+	(CCGC)n	Simple_repeat	1	25	(0)	349
15	17.3	3.8	7.8	tig00000001	1309136	1309188	(1882218)	+	(GC)n	Simple_repeat	1	51	(0)	350
13	15.2	0.0	3.3	tig00000001	1313237	1313267	(1878139)	+	(CCGTT)n	Simple_repeat	1	30	(0)	351
23	20.1	2.4	6.2	tig00000001	1313666	1313749	(1877657)	+	(CGACGC)n	Simple_repeat	1	81	(0)	352
24	24.6	3.5	5.3	tig00000001	1316480	1316595	(1874811)	+	(CGCG)n	Simple_repeat	1	114	(0)	353
13	16.8	7.5	0.0	tig00000001	1317636	1317675	(1873731)	+	(AGC)n	Simple_repeat	1	43	(0)	354
14	16.6	5.9	3.9	tig00000001	1318378	1318429	(1872977)	+	(CGCG)n	Simple_repeat	1	53	(0)	355
12	21.7	0.0	0.0	tig00000001	1320938	1320969	(1870437)	+	(CGGCAG)n	Simple_repeat	1	32	(0)	356
13	10.7	3.1	3.1	tig00000001	1321732	1321763	(1869643)	+	(CGAGCG)n	Simple_repeat	1	32	(0)	357
13	26.2	3.6	1.8	tig00000001	1322656	1322711	(1868695)	+	(GCC)n	Simple_repeat	1	57	(0)	358
14	16.3	0.0	5.6	tig00000001	1325057	1325094	(1866312)	+	(CGG)n	Simple_repeat	1	36	(0)	359
12	7.4	7.7	9.8	tig00000001	1326069	1326120	(1865286)	+	(ATCGCCG)n	Simple_repeat	1	51	(0)	360
11	30.2	2.0	0.0	tig00000001	1327431	1327479	(1863927)	+	(CCACCG)n	Simple_repeat	1	50	(0)	361
12	16.3	2.8	2.8	tig00000001	1328304	1328339	(1863067)	+	(GACGCGC)n	Simple_repeat	1	36	(0)	362
16	8.1	4.3	8.9	tig00000001	1330850	1330896	(1860510)	+	(CGG)n	Simple_repeat	1	45	(0)	363
16	22.0	0.0	0.0	tig00000001	1331184	1331225	(1860181)	+	(CGCGCGC)n	Simple_repeat	1	42	(0)	364
15	15.0	2.4	5.0	tig00000001	1337310	1337350	(1854056)	+	(CGA)n	Simple_repeat	1	40	(0)	365
15	19.0	4.9	6.7	tig00000001	1344010	1344070	(1847336)	+	(GC)n	Simple_repeat	1	60	(0)	366
15	21.8	0.0	0.0	tig00000001	1344981	1345018	(1846388)	+	(GCAACG)n	Simple_repeat	1	38	(0)	367
14	15.3	0.0	0.0	tig00000001	1345596	1345624	(1845782)	+	(GCGC)n	Simple_repeat	1	29	(0)	368
13	18.4	0.0	0.0	tig00000001	1348849	1348879	(1842527)	+	(GCGATC)n	Simple_repeat	1	31	(0)	369
13	17.7	5.3	0.0	tig00000001	1350389	1350426	(1840980)	+	(GCACGCC)n	Simple_repeat	1	40	(0)	370
16	34.5	0.0	2.6	tig00000001	1351095	1351174	(1840232)	+	(CGC)n	Simple_repeat	1	78	(0)	371
15	10.7	3.3	0.0	tig00000001	1353389	1353418	(1837988)	+	(CGAGCC)n	Simple_repeat	1	31	(0)	372
13	19.4	4.9	0.0	tig00000001	1353419	1353429	(1837977)	+	(CGCGCC)n	Simple_repeat	1	43	(0)	373
14	18.6	4.4	2.2	tig00000001	1355705	1355776	(1835630)	+	(GCTC)n	Simple_repeat	1	73	(0)	374
13	16.6	2.2	6.8	tig00000001	1361200	1361245	(1830161)	+	(GCGGCT)n	Simple_repeat	1	44	(0)	375
14	22.5	0.0	6.1	tig00000001	1361714	1361765	(1829641)	+	(CCGCCG)n	Simple_repeat	1	49	(0)	376
31	5.3	0.0	0.0	tig00000001	1364021	1364059	(1827347)	+	(GCATCCGGT)n	Simple_repeat	1	39	(0)	377
14	17.9	0.0	7.3	tig00000001	1374031	1374074	(1817332)	+	(CGC)n	Simple_repeat	1	41	(0)	378
12	29.7	3.2	1.6	tig00000001	1377504	1377566	(1813840)	+	(CGCGCGG)n	Simple_repeat	1	64	(0)	379
11	24.1	0.0	0.0	tig00000001	1384643	1384676	(1806730)	+	(GCGACG)n	Simple_repeat	1	34	(0)	380
17	27.5	4.5	1.4	tig00000001	1387433	1387499	(1803907)	+	(CG)n	Simple_repeat	1	69	(0)	381
16	13.4	6.1	0.0	tig00000001	1387654	1387686	(1803720)	+	(GC)n	Simple_repeat	1	35	(0)	382
12	26.8	0.0	0.0	tig00000001	1390230	1390269	(1801137)	+	(CGGCGT)n	Simple_repeat	1	40	(0)	383
16	14.2	8.0	3.9	tig00000001	1396061	1396110	(1795296)	+	(GC)n	Simple_repeat	1	52	(0)	384
15	20.9	6.8	0.0	tig00000001	1398205	1398248	(1793158)	+	(CG)n	Simple_repeat	1	47	(0)	385
18	28.0	3.0	1.5	tig00000001	1409564	1409629	(1781777)	+	(CG)n	Simple_repeat	1	67	(0)	386
15	21.2	0.0	4.4	tig00000001	1411310	1411356	(1780050)	+	(CCGCC)n	Simple_repeat	1	45	(0)	387
11	27.3	2.0	2.0	tig00000001	1414995	1415044	(1776362)	+	(CGATCT)n	Simple_repeat	1	50	(0)	388
12	13.2	6.4	6.4	tig00000001	1416170	1416216	(1775190)	+	(GCG)n	Simple_repeat	1	47	(0)	389
12	2.8	18.9	0.0	tig00000001	1422521	1422557	(1768849)	+	(CGCGCGAC)n	Simple_repeat	1	44	(0)	390
16	18.2	2.6	2.6	tig00000001	1425407	1425445	(1765961)	+	(CG)n	Simple_repeat	1	39	(0)	391
12	23.1	3.7	3.7	tig00000001	1426440	1426493	(1764913)	+	(AGCACG)n	Simple_repeat	1	54	(0)	392
12	4.8	4.5	0.0	tig00000001	1440720	1440741	(1750665)	+	(CGCC)n	Simple_repeat	1	23	(0)	393
13	14.0	4.4	10.9	tig00000001	1440802	1440869	(1750537)	+	(CGCGAG)n	Simple_repeat	1	64	(0)	394
12	11.2	0.0	9.4	tig00000001	1440999	1441033	(1750373)	+	(CGGCCA)n	Simple_repeat	1	32	(0)	395
15	15.3	3.5	0.0	tig00000001	1442685	1442713	(1748693)	+	(GC)n	Simple_repeat	1	30	(0)	396
20	17.0	4.2	2.0	tig00000001	1444009	1444056	(1747350)	+	(CG)n	Simple_repeat	1	49	(0)	397
15	3.6	10.0	3.1	tig00000001	1447067	1447096	(1744310)	+	(GC)n	Simple_repeat	1	32	(0)	398
16	17.0	6.0	3.9	tig00000001	1448016	1448065	(1743341)	+	(CG)n	Simple_repeat	1	51	(0)	399
12	26.5	5.0	1.6	tig00000001	1452117	1452176	(1739230)	+	(GCG)n	Simple_repeat	1	62	(0)	400
26	0.0	0.0	0.0	tig00000001	1452802	1452826	(1738580)	+	(GAAGAG)n	Simple_repeat	1	25	(0)	401
15	16.9	2.9	2.9	tig00000001	1455619	1455653	(1735753)	+	(GC)n	Simple_repeat	1	35	(0)	402
12	21.7	0.0	0.0	tig00000001	1455912	1455943	(1735463)	+	(ACCGCC)n	Simple_repeat	1	32	(0)	403
15	23.5	5.3	4.0	tig00000001	1456665	1456739	(1734667)	+	(GCGC)n	Simple_repeat	1	76	(0)	404
18	12.1	5.9	5.9	tig00000001	1459725	1459775	(1731631)	+	(CG)n	Simple_repeat	1	51	(0)	405
14	25.1	1.6	5.0	tig00000001	1460303	1460364	(1731042)	+	(CGCCG)n	Simple_repeat	1	60	(0)	406
23	16.3	8.3	2.6	tig00000001	1463335	1463406	(1728000)	+	(GC)n	Simple_repeat	1	76	(0)	407
12	12.5	8.5	4.1	tig00000001	1465841	1465887	(1725519)	+	(GGCGCGT)n	Simple_repeat	1	49	(0)	408
11	14.1	10.3	0.0	tig00000001	1473756	1473794	(1717612)	+	(GTCGCC)n	Simple_repeat	1	43	(0)	409
13	16.9	6.0	3.9	tig00000001	1476011	1476060	(1715346)	+	(CCGTAG)n	Simple_repeat	1	51	(0)	410
12	28.7	0.0	2.3	tig00000001	1480360	1480404	(1711002)	+	(GCGCG)n	Simple_repeat	1	44	(0)	411
12	14.3	2.2	9.3	tig00000001	1480679	1480724	(1710682)	+	(CTGCGC)n	Simple_repeat	1	43	(0)	412
17	23.3	0.0	0.0	tig00000001	1481443	1481487	(1709919)	+	(CGCGCCG)n	Simple_repeat	1	45	(0)	413
12	16.9	9.2	4.4	tig00000001	1493576	1493640	(1697766)	+	(GCGCAATC)n	Simple_repeat	1	68	(0)	414
12	16.5	2.8	2.8	tig00000001	1494839	1494874	(1696532)	+	(AGCGCG)n	Simple_repeat	1	36	(0)	415
12	10.0	5.6	5.6	tig00000001	1495475	1495510	(1695896)	+	(CGGCG)n	Simple_repeat	1	36	(0)	416
16	26.6	2.9	4.5	tig00000001	1495778	1495845	(1695561)	+	(GC)n	Simple_repeat	1	67	(0)	417
13	20.6	2.4	2.4	tig00000001	1504922	1504962	(1686444)	+	(CGCCG)n	Simple_repeat	1	41	(0)	418
181	16.3	1.6	12.3	tig00000001	1512434	1512496	(1678910)	C	MamRTE1	LINE/RTE-BovB	(2747)	1065	1009	419
13	26.4	0.0	0.0	tig00000001	1515102	1515142	(1676264)	+	(GATCGC)n	Simple_repeat	1	41	(0)	420
15	22.5	2.3	2.3	tig00000001	1525296	1525338	(1666068)	+	(GC)n	Simple_repeat	1	43	(0)	421
16	14.2	0.0	0.0	tig00000001	1527072	1527102	(1664304)	+	(CGGCAC)n	Simple_repeat	1	31	(0)	422
16	35.0	0.0	3.5	tig00000001	1528882	1528970	(1662436)	+	(CACGAC)n	Simple_repeat	1	86	(0)	423
13	21.1	0.0	2.6	tig00000001	1529324	1529363	(1662043)	+	(GCGCGAC)n	Simple_repeat	1	39	(0)	424
16	14.9	5.1	2.5	tig00000001	1529538	1529576	(1661830)	+	(GC)n	Simple_repeat	1	40	(0)	425
13	16.8	0.0	0.0	tig00000001	1534476	1534502	(1656904)	+	(GCT)n	Simple_repeat	1	27	(0)	426
14	23.8	0.0	2.2	tig00000001	1535391	1535436	(1655970)	+	(GCGCGCG)n	Simple_repeat	1	45	(0)	427
16	24.0	6.0	2.9	tig00000001	1538066	1538132	(1653274)	+	(CG)n	Simple_repeat	1	69	(0)	428
12	28.2	0.0	0.0	tig00000001	1546156	1546195	(1645211)	+	(GCGCCG)n	Simple_repeat	1	40	(0)	429
18	12.8	0.0	0.0	tig00000001	1549895	1549928	(1641478)	+	(GCCGGC)n	Simple_repeat	1	34	(0)	430
13	21.5	5.9	1.9	tig00000001	1551087	1551137	(1640269)	+	(CGCAG)n	Simple_repeat	1	53	(0)	431
16	18.3	2.2	2.2	tig00000001	1564908	1564952	(1626454)	+	(TCGCCG)n	Simple_repeat	1	45	(0)	432
13	30.4	0.0	1.9	tig00000001	1566805	1566858	(1624548)	+	(TCGCGC)n	Simple_repeat	1	53	(0)	433
37	0.0	0.0	0.0	tig00000001	1572938	1572971	(1618435)	+	(GCCGTT)n	Simple_repeat	1	34	(0)	434
20	25.9	0.0	4.2	tig00000001	1574444	1574517	(1616889)	+	(CCCGCG)n	Simple_repeat	1	71	(0)	435
12	15.6	6.4	4.2	tig00000001	1597296	1597342	(1594064)	+	(CGTCGCA)n	Simple_repeat	1	48	(0)	436
44	4.1	0.0	0.0	tig00000001	1600463	1600512	(1590894)	+	(CGCCCCCTA)n	Simple_repeat	1	50	(0)	437
29	5.7	0.0	0.0	tig00000001	1600517	1600553	(1590853)	+	(TGCCACCGC)n	Simple_repeat	1	37	(0)	438
22	28.4	0.0	1.4	tig00000001	1601864	1601937	(1589469)	+	G-rich	Low_complexity	1	73	(0)	439
22	16.4	0.0	0.0	tig00000001	1604315	1604357	(1587049)	+	(CTCATG)n	Simple_repeat	1	43	(0)	440
184	33.8	3.9	0.0	tig00000001	1627559	1627635	(1563771)	+	X6A_LINE	LINE/CR1	120	199	(881)	441
16	15.5	0.0	2.7	tig00000001	1659587	1659624	(1531782)	+	(CCGTGCG)n	Simple_repeat	1	37	(0)	442
13	29.3	0.0	2.0	tig00000001	1659625	1659638	(1531768)	+	(CCACGCG)n	Simple_repeat	1	51	(0)	443
12	14.2	3.0	3.0	tig00000001	1676800	1676832	(1514574)	+	(AAGC)n	Simple_repeat	1	33	(0)	444
17	21.7	4.7	4.7	tig00000001	1701466	1701529	(1489877)	+	(GC)n	Simple_repeat	1	64	(0)	445
14	9.4	5.3	5.3	tig00000001	1702235	1702272	(1489134)	+	(GGC)n	Simple_repeat	1	38	(0)	446
12	27.5	0.0	5.5	tig00000001	1708141	1708198	(1483208)	+	(CGCGCCG)n	Simple_repeat	1	55	(0)	447
13	29.6	0.0	0.0	tig00000001	1708714	1708758	(1482648)	+	(GCA)n	Simple_repeat	1	45	(0)	448
12	19.3	4.7	2.3	tig00000001	1719898	1719940	(1471466)	+	(CGCGTGG)n	Simple_repeat	1	44	(0)	449
12	16.4	5.9	0.0	tig00000001	1725632	1725665	(1465741)	+	(CTCG)n	Simple_repeat	1	36	(0)	450
13	9.4	9.8	5.7	tig00000001	1725894	1725944	(1465462)	+	(GCGCCCG)n	Simple_repeat	1	53	(0)	451
15	15.5	3.5	0.0	tig00000001	1729265	1729293	(1462113)	+	(GC)n	Simple_repeat	1	30	(0)	452
33	2.4	2.3	2.3	tig00000001	1733273	1733316	(1458090)	+	(GCCCCTGCG)n	Simple_repeat	1	44	(0)	453
22	22.9	3.9	6.9	tig00000001	1751382	1751485	(1439921)	+	(CG)n	Simple_repeat	1	101	(0)	454
16	17.8	6.5	2.1	tig00000001	1754603	1754648	(1436758)	+	(GC)n	Simple_repeat	1	48	(0)	455
11	25.0	0.0	4.5	tig00000001	1757923	1757968	(1433438)	+	(GCGCGCT)n	Simple_repeat	1	44	(0)	456
17	19.8	0.0	2.8	tig00000001	1761390	1761426	(1429980)	+	(CG)n	Simple_repeat	1	36	(0)	457
12	21.4	7.1	1.7	tig00000001	1762307	1762362	(1429044)	+	(GAGCGC)n	Simple_repeat	1	59	(0)	458
15	10.8	3.3	0.0	tig00000001	1763150	1763179	(1428227)	+	(CGAGG)n	Simple_repeat	1	31	(0)	459
19	14.2	7.1	1.7	tig00000001	1764961	1765016	(1426390)	+	(GCCGCT)n	Simple_repeat	1	59	(0)	460
16	22.1	4.8	4.8	tig00000001	1768678	1768740	(1422666)	+	(CG)n	Simple_repeat	1	63	(0)	461
16	20.9	6.5	3.8	tig00000001	1774478	1774554	(1416852)	+	(GCTCGC)n	Simple_repeat	1	79	(0)	462
13	7.0	2.8	8.8	tig00000001	1774848	1774883	(1416523)	+	(CTCGG)n	Simple_repeat	1	34	(0)	463
15	20.1	4.1	4.1	tig00000001	1791391	1791439	(1399967)	+	(CG)n	Simple_repeat	1	49	(0)	464
14	23.7	3.5	3.5	tig00000001	1794355	1794412	(1396994)	+	(CCG)n	Simple_repeat	1	58	(0)	465
18	32.5	1.1	2.3	tig00000001	1794532	1794618	(1396788)	+	(CGC)n	Simple_repeat	1	86	(0)	466
14	33.7	0.0	0.0	tig00000001	1794911	1794963	(1396443)	+	(CAC)n	Simple_repeat	1	53	(0)	467
12	19.4	4.7	2.3	tig00000001	1797919	1797961	(1393445)	+	(GCTCAC)n	Simple_repeat	1	44	(0)	468
52	7.6	0.0	0.0	tig00000001	1809591	1809660	(1381746)	+	(GCCTGACGTT)n	Simple_repeat	1	70	(0)	469
13	13.9	6.2	0.0	tig00000001	1810061	1810092	(1381314)	+	(CCG)n	Simple_repeat	1	34	(0)	470
12	11.7	10.8	0.0	tig00000001	1813951	1813987	(1377419)	+	(CGCG)n	Simple_repeat	1	41	(0)	471
13	14.6	0.0	3.2	tig00000001	1818728	1818759	(1372647)	+	(CGCCGG)n	Simple_repeat	1	31	(0)	472
16	29.0	0.0	0.0	tig00000001	1821669	1821722	(1369684)	+	(CCGCCG)n	Simple_repeat	1	54	(0)	473
13	13.2	2.7	5.6	tig00000001	1826168	1826204	(1365202)	+	(GCC)n	Simple_repeat	1	36	(0)	474
17	17.1	9.3	4.4	tig00000001	1829435	1829520	(1361886)	+	(CCTGCG)n	Simple_repeat	1	90	(0)	475
14	26.1	1.4	5.9	tig00000001	1835014	1835084	(1356322)	+	(CGCCGCG)n	Simple_repeat	1	68	(0)	476
25	14.9	5.4	5.4	tig00000001	1836998	1837071	(1354335)	+	(GC)n	Simple_repeat	1	74	(0)	477
11	7.8	3.2	6.7	tig00000001	1837245	1837275	(1354131)	+	(GCCGC)n	Simple_repeat	1	30	(0)	478
13	24.0	0.0	0.0	tig00000001	1838181	1838219	(1353187)	+	(CGCTCGC)n	Simple_repeat	1	39	(0)	479
13	26.9	2.0	2.0	tig00000001	1839348	1839398	(1352008)	+	(CGCGC)n	Simple_repeat	1	51	(0)	480
12	23.3	0.0	0.0	tig00000001	1841088	1841122	(1350284)	+	(CACGCT)n	Simple_repeat	1	35	(0)	481
14	5.0	0.0	0.0	tig00000001	1844911	1844931	(1346475)	+	(CGG)n	Simple_repeat	1	21	(0)	482
12	33.4	0.0	0.0	tig00000001	1845646	1845697	(1345709)	+	G-rich	Low_complexity	1	52	(0)	483
16	16.3	2.0	8.7	tig00000001	1847399	1847447	(1343959)	+	(GC)n	Simple_repeat	1	46	(0)	484
21	21.9	7.2	4.0	tig00000001	1848967	1849063	(1342343)	+	(GC)n	Simple_repeat	1	100	(0)	485
18	7.0	6.7	0.0	tig00000001	1853069	1853098	(1338308)	+	(CG)n	Simple_repeat	1	32	(0)	486
13	10.9	11.3	3.5	tig00000001	1859815	1859867	(1331539)	+	(GCCGCGTC)n	Simple_repeat	1	57	(0)	487
25	22.8	5.8	3.8	tig00000001	1862981	1863084	(1328322)	+	(GC)n	Simple_repeat	1	106	(0)	488
17	11.0	4.9	2.4	tig00000001	1863434	1863474	(1327932)	+	(CGCACG)n	Simple_repeat	1	42	(0)	489
12	36.8	0.0	0.0	tig00000001	1863760	1863821	(1327585)	+	(TTGGCT)n	Simple_repeat	1	62	(0)	490
12	17.3	1.5	13.3	tig00000001	1868624	1868690	(1322716)	+	(GCC)n	Simple_repeat	1	60	(0)	491
13	14.2	5.8	5.8	tig00000001	1870041	1870092	(1321314)	+	(GTGCTCG)n	Simple_repeat	1	52	(0)	492
12	16.6	2.8	2.8	tig00000001	1873513	1873548	(1317858)	+	G-rich	Low_complexity	1	36	(0)	493
13	29.7	2.7	4.0	tig00000001	1875916	1875990	(1315416)	+	(CCG)n	Simple_repeat	1	74	(0)	494
16	15.0	5.1	2.5	tig00000001	1875971	1876009	(1315397)	+	(GC)n	Simple_repeat	1	40	(0)	495
17	26.2	1.7	3.5	tig00000001	1877161	1877218	(1314188)	+	(CG)n	Simple_repeat	1	57	(0)	496
14	9.7	5.7	2.8	tig00000001	1877805	1877839	(1313567)	+	(TCGCGC)n	Simple_repeat	1	36	(0)	497
13	19.4	8.8	2.8	tig00000001	1880051	1880118	(1311288)	+	(GCGCCA)n	Simple_repeat	1	72	(0)	498
17	19.9	6.0	2.9	tig00000001	1882007	1882073	(1309333)	+	(CGCGG)n	Simple_repeat	1	69	(0)	499
16	20.1	1.5	8.1	tig00000001	1883679	1883744	(1307662)	+	(CCCGAG)n	Simple_repeat	1	62	(0)	500
18	18.5	8.2	0.0	tig00000001	1891415	1891475	(1299931)	+	(TGCCGC)n	Simple_repeat	1	66	(0)	501
26	0.0	0.0	0.0	tig00000001	1892379	1892403	(1299003)	+	(CCGCCA)n	Simple_repeat	1	25	(0)	502
11	18.0	9.1	0.0	tig00000001	1911839	1911882	(1279524)	+	(ATCGCG)n	Simple_repeat	1	48	(0)	503
12	22.6	0.0	2.7	tig00000001	1913596	1913633	(1277773)	+	(CGACAC)n	Simple_repeat	1	37	(0)	504
13	14.5	7.9	0.0	tig00000001	1918390	1918427	(1272979)	+	(GCGCC)n	Simple_repeat	1	41	(0)	505
12	26.8	0.0	0.0	tig00000001	1931086	1931125	(1260281)	+	(TTGCGG)n	Simple_repeat	1	40	(0)	506
15	8.9	4.2	0.0	tig00000001	1939120	1939143	(1252263)	+	(GC)n	Simple_repeat	1	25	(0)	507
17	3.7	3.3	3.3	tig00000001	1939293	1939322	(1252084)	+	(GCG)n	Simple_repeat	1	30	(0)	508
16	5.6	7.3	4.8	tig00000001	1939323	1939333	(1252073)	+	(GCGGCGCG)n	Simple_repeat	1	42	(0)	509
13	11.3	10.5	0.0	tig00000001	1940245	1940282	(1251124)	+	(CGCGCTTG)n	Simple_repeat	1	42	(0)	510
20	19.9	5.3	5.3	tig00000001	1943243	1943318	(1248088)	+	(GC)n	Simple_repeat	1	76	(0)	511
17	12.8	0.0	2.9	tig00000001	1943739	1943774	(1247632)	+	(CGCGCT)n	Simple_repeat	1	35	(0)	512
39	2.5	0.0	0.0	tig00000001	1944934	1944974	(1246432)	+	(GCCCAAGCGG)n	Simple_repeat	1	41	(0)	513
19	21.3	7.1	3.9	tig00000001	1945450	1945548	(1245858)	+	(GGCGCCGA)n	Simple_repeat	1	102	(0)	514
11	17.5	11.7	1.5	tig00000001	1947892	1947951	(1243455)	+	(CACGAG)n	Simple_repeat	1	66	(0)	515
188	18.6	4.5	2.2	tig00000001	1952265	1952308	(1239098)	+	MamRTE1	LINE/RTE-BovB	1488	1532	(2280)	516
13	22.7	2.0	4.1	tig00000001	1958913	1958962	(1232444)	+	(GCGCC)n	Simple_repeat	1	49	(0)	517
16	18.9	4.5	2.2	tig00000001	1959391	1959458	(1231948)	+	(CG)n	Simple_repeat	1	69	(0)	518
22	23.1	3.2	1.6	tig00000001	1962823	1962886	(1228520)	+	(CG)n	Simple_repeat	1	65	(0)	519
11	22.1	0.0	5.1	tig00000001	1969976	1970016	(1221390)	+	(CGCGCGG)n	Simple_repeat	1	39	(0)	520
12	18.4	7.8	6.4	tig00000001	1971049	1971125	(1220281)	+	(CGCG)n	Simple_repeat	1	78	(0)	521
15	20.8	0.0	6.4	tig00000001	1979498	1979547	(1211859)	+	(CCTG)n	Simple_repeat	1	47	(0)	522
18	19.9	4.8	4.8	tig00000001	1990384	1990446	(1200960)	+	(GC)n	Simple_repeat	1	63	(0)	523
52	20.9	1.1	8.1	tig00000001	2000442	2000627	(1190779)	+	(GCC)n	Simple_repeat	1	174	(0)	524
24	20.6	4.7	4.7	tig00000001	2007000	2007084	(1184322)	+	(GC)n	Simple_repeat	1	85	(0)	525
12	21.4	7.1	4.2	tig00000001	2015276	2015345	(1176061)	+	(CCACGCG)n	Simple_repeat	1	72	(0)	526
13	21.7	0.0	2.6	tig00000001	2018923	2018961	(1172445)	+	(GCGCGCA)n	Simple_repeat	1	38	(0)	527
27	18.7	2.0	8.5	tig00000001	2023771	2023870	(1167536)	+	(CGC)n	Simple_repeat	1	94	(0)	528
13	18.2	2.6	2.6	tig00000001	2024883	2024921	(1166485)	+	(GCGCGA)n	Simple_repeat	1	39	(0)	529
12	28.7	0.0	0.0	tig00000001	2026793	2026834	(1164572)	+	(GCGCAC)n	Simple_repeat	1	42	(0)	530
13	9.7	2.6	8.1	tig00000001	2026921	2026959	(1164447)	+	(GCTCGCC)n	Simple_repeat	1	37	(0)	531
23	19.4	9.7	1.8	tig00000001	2027652	2027754	(1163652)	+	(CGCTCG)n	Simple_repeat	1	111	(0)	532
11	14.1	0.0	8.8	tig00000001	2032890	2032926	(1158480)	+	(CTCGGC)n	Simple_repeat	1	34	(0)	533
12	5.6	0.0	0.0	tig00000001	2043041	2043059	(1148347)	+	(CGG)n	Simple_repeat	1	19	(0)	534
13	19.9	3.4	7.0	tig00000001	2045701	2045759	(1145647)	+	(GAGC)n	Simple_repeat	1	57	(0)	535
19	26.0	3.7	2.4	tig00000001	2045895	2045975	(1145431)	+	(GCGCC)n	Simple_repeat	1	82	(0)	536
15	23.3	0.0	0.0	tig00000001	2046667	2046706	(1144700)	+	(GACGAA)n	Simple_repeat	1	40	(0)	537
11	12.7	11.1	2.0	tig00000001	2059455	2059499	(1131907)	+	(AGCACG)n	Simple_repeat	1	49	(0)	538
15	4.3	8.3	0.0	tig00000001	2067695	2067718	(1123688)	+	(CG)n	Simple_repeat	1	26	(0)	539
16	17.6	6.6	3.2	tig00000001	2079933	2079993	(1111413)	+	(GCCGCAC)n	Simple_repeat	1	63	(0)	540
19	16.8	2.4	2.4	tig00000001	2081710	2081751	(1109655)	+	(GC)n	Simple_repeat	1	42	(0)	541
13	22.8	4.3	5.9	tig00000001	2086978	2087046	(1104360)	+	(TCGC)n	Simple_repeat	1	68	(0)	542
18	11.1	2.3	4.8	tig00000001	2097503	2097545	(1093861)	+	(GCGCGGC)n	Simple_repeat	1	42	(0)	543
15	18.6	3.1	8.2	tig00000001	2097593	2097656	(1093750)	+	(CGC)n	Simple_repeat	1	61	(0)	544
15	22.5	3.7	1.8	tig00000001	2099312	2099365	(1092041)	+	(GCGAGC)n	Simple_repeat	1	55	(0)	545
12	20.0	0.0	0.0	tig00000001	2104421	2104449	(1086957)	+	(CCA)n	Simple_repeat	1	29	(0)	546
18	19.1	3.3	6.8	tig00000001	2110684	2110744	(1080662)	+	(GC)n	Simple_repeat	1	59	(0)	547
15	12.7	8.8	5.1	tig00000001	2110757	2110813	(1080593)	+	(GCC)n	Simple_repeat	1	59	(0)	548
12	22.4	2.7	0.0	tig00000001	2112497	2112533	(1078873)	+	(GCGACGC)n	Simple_repeat	1	38	(0)	549
16	31.3	1.4	2.9	tig00000001	2113108	2113177	(1078229)	+	(CG)n	Simple_repeat	1	69	(0)	550
12	9.3	0.0	4.2	tig00000001	2113218	2113242	(1078164)	+	(CGAG)n	Simple_repeat	1	24	(0)	551
12	21.5	3.3	6.8	tig00000001	2118128	2118188	(1073218)	+	(GCGCG)n	Simple_repeat	1	59	(0)	552
14	24.0	2.3	0.0	tig00000001	2119759	2119802	(1071604)	+	(GCGTGC)n	Simple_repeat	1	45	(0)	553
14	13.7	3.1	0.0	tig00000001	2122449	2122480	(1068926)	+	(GCGTGG)n	Simple_repeat	1	33	(0)	554
18	19.8	5.6	1.8	tig00000001	2126379	2126432	(1064974)	+	(GC)n	Simple_repeat	1	56	(0)	555
12	11.7	3.3	3.3	tig00000001	2126595	2126624	(1064782)	+	(GCGGC)n	Simple_repeat	1	30	(0)	556
29	33.6	0.0	3.1	tig00000001	2127057	2127189	(1064217)	+	(CGC)n	Simple_repeat	1	129	(0)	557
14	14.8	5.1	2.5	tig00000001	2140415	2140453	(1050953)	+	(CGC)n	Simple_repeat	1	40	(0)	558
13	26.5	2.3	7.2	tig00000001	2150691	2150777	(1040629)	+	(GCGCGCG)n	Simple_repeat	1	83	(0)	559
16	17.9	5.8	1.9	tig00000001	2155841	2155892	(1035514)	+	(GCGC)n	Simple_repeat	1	54	(0)	560
12	23.2	3.7	3.7	tig00000001	2157174	2157227	(1034179)	+	(GCGGCGA)n	Simple_repeat	1	54	(0)	561
12	14.9	4.9	4.9	tig00000001	2158294	2158334	(1033072)	+	(CGCGC)n	Simple_repeat	1	41	(0)	562
15	15.3	3.5	0.0	tig00000001	2159839	2159867	(1031539)	+	(CG)n	Simple_repeat	1	30	(0)	563
15	17.0	4.0	4.0	tig00000001	2164176	2164225	(1027181)	+	(CGCGCGC)n	Simple_repeat	1	50	(0)	564
15	11.5	3.3	3.3	tig00000001	2164461	2164490	(1026916)	+	(GC)n	Simple_repeat	1	30	(0)	565
13	31.9	4.8	2.8	tig00000001	2170914	2171017	(1020389)	+	(GAGCGGC)n	Simple_repeat	1	106	(0)	566
12	18.8	2.6	2.6	tig00000001	2172590	2172627	(1018779)	+	(GCCAA)n	Simple_repeat	1	38	(0)	567
11	18.1	2.4	5.0	tig00000001	2174692	2174732	(1016674)	+	(CCCGCAG)n	Simple_repeat	1	40	(0)	568
12	16.9	2.9	2.9	tig00000001	2174890	2174924	(1016482)	+	(GCC)n	Simple_repeat	1	35	(0)	569
19	20.7	7.4	2.4	tig00000001	2183661	2183741	(1007665)	+	(GCGC)n	Simple_repeat	1	85	(0)	570
15	17.5	11.7	1.5	tig00000001	2183818	2183877	(1007529)	+	(GC)n	Simple_repeat	1	66	(0)	571
15	21.3	7.4	3.6	tig00000001	2183954	2184034	(1007372)	+	(GCCGAC)n	Simple_repeat	1	84	(0)	572
18	13.6	0.0	7.0	tig00000001	2185759	2185764	(1005642)	+	(GTCTT)n	Simple_repeat	1	17	(26)	573
14	13.0	5.9	0.0	tig00000001	2185765	2185798	(1005608)	+	(TCTGGT)n	Simple_repeat	1	36	(0)	574
18	13.6	0.0	7.0	tig00000001	2185799	2185804	(1005602)	+	(GTCTT)n	Simple_repeat	18	43	(0)	573
11	27.8	0.0	4.1	tig00000001	2187279	2187329	(1004077)	+	(CGCCGG)n	Simple_repeat	1	49	(0)	575
17	30.9	1.4	2.9	tig00000001	2187709	2187779	(1003627)	+	(GC)n	Simple_repeat	1	70	(0)	576
12	19.1	2.6	2.6	tig00000001	2189807	2189844	(1001562)	+	(GCGACC)n	Simple_repeat	1	38	(0)	577
11	20.6	6.5	4.8	tig00000001	2192086	2192147	(999259)	+	(GCTGCG)n	Simple_repeat	1	63	(0)	578
289	20.3	0.0	0.0	tig00000001	2202036	2202094	(989312)	C	tRNA-Tyr-TAC	tRNA	(13)	63	5	579
242	24.6	1.4	0.0	tig00000001	2245873	2245941	(945465)	C	tRNA-Ile-ATT	tRNA	(0)	77	8	580
14	22.1	4.1	2.0	tig00000001	2246346	2246394	(945012)	+	(CCA)n	Simple_repeat	1	50	(0)	581
14	20.6	2.7	8.7	tig00000001	2248147	2248219	(943187)	+	(CGCGC)n	Simple_repeat	1	69	(0)	582
16	14.4	4.8	4.8	tig00000001	2255962	2256003	(935403)	+	(CG)n	Simple_repeat	1	42	(0)	583
12	20.9	9.1	0.0	tig00000001	2263062	2263116	(928290)	+	(GCGCCA)n	Simple_repeat	1	60	(0)	584
13	16.2	0.0	0.0	tig00000001	2264679	2264706	(926700)	+	(GAACT)n	Simple_repeat	1	28	(0)	585
18	24.2	1.4	7.3	tig00000001	2265197	2265268	(926138)	+	(CG)n	Simple_repeat	1	68	(0)	586
18	23.3	3.1	3.1	tig00000001	2266032	2266095	(925311)	+	(CGC)n	Simple_repeat	1	64	(0)	587
13	25.7	3.5	1.7	tig00000001	2268892	2268948	(922458)	+	(CCGGC)n	Simple_repeat	1	58	(0)	588
20	26.3	1.8	7.4	tig00000001	2277089	2277202	(914204)	+	(GCGCGCG)n	Simple_repeat	1	108	(0)	589
12	25.8	4.3	4.3	tig00000001	2287482	2287551	(903855)	+	(CGTGCG)n	Simple_repeat	1	70	(0)	590
17	26.2	1.6	1.6	tig00000001	2290395	2290455	(900951)	+	(GCGCG)n	Simple_repeat	1	61	(0)	591
12	16.1	9.5	0.0	tig00000001	2291076	2291117	(900289)	+	(GGCGCA)n	Simple_repeat	1	46	(0)	592
24	20.8	5.5	5.5	tig00000001	2291209	2291318	(900088)	+	(CCG)n	Simple_repeat	1	110	(0)	593
18	24.9	5.2	5.2	tig00000001	2292313	2292427	(898979)	+	(CGCTCG)n	Simple_repeat	1	115	(0)	594
12	14.0	6.2	0.0	tig00000001	2294425	2294456	(896950)	+	(CGCGG)n	Simple_repeat	1	34	(0)	595
12	18.3	4.3	4.3	tig00000001	2294651	2294697	(896709)	+	(AGCGAC)n	Simple_repeat	1	47	(0)	596
12	13.2	2.7	5.6	tig00000001	2296486	2296522	(894884)	+	G-rich	Low_complexity	1	36	(0)	597
16	24.0	6.7	1.3	tig00000001	2301382	2301398	(890008)	+	(GTGCGC)n	Simple_repeat	1	53	(26)	598
14	20.6	5.8	1.9	tig00000001	2301399	2301450	(889956)	+	(CGCG)n	Simple_repeat	1	54	(0)	599
12	25.7	2.1	2.1	tig00000001	2301428	2301475	(889931)	+	(GCGGCC)n	Simple_repeat	1	48	(0)	600
16	24.0	6.7	1.3	tig00000001	2301451	2301456	(889950)	+	(GTGCGC)n	Simple_repeat	54	79	(0)	598
14	18.7	7.8	3.0	tig00000001	2303747	2303810	(887596)	+	(GCGCAGC)n	Simple_repeat	1	67	(0)	601
19	35.3	0.0	0.0	tig00000001	2305604	2305685	(885721)	+	(CGACCA)n	Simple_repeat	1	82	(0)	602
15	8.4	10.5	0.0	tig00000001	2307056	2307093	(884313)	+	(TTGCGC)n	Simple_repeat	1	42	(0)	603
12	33.0	0.0	1.8	tig00000001	2308364	2308421	(882985)	+	(AGCGCC)n	Simple_repeat	1	57	(0)	604
24	20.1	4.1	7.4	tig00000001	2310776	2310873	(880533)	+	(GC)n	Simple_repeat	1	95	(0)	605
14	20.7	4.8	7.4	tig00000001	2315247	2315329	(876077)	+	(ACGCG)n	Simple_repeat	1	81	(0)	606
13	24.0	2.3	0.0	tig00000001	2315539	2315582	(875824)	+	(GCAGGCC)n	Simple_repeat	1	45	(0)	607
12	21.3	4.4	2.2	tig00000001	2326053	2326101	(865305)	+	(CGC)n	Simple_repeat	1	50	(0)	608
13	31.0	0.0	1.9	tig00000001	2329473	2329491	(861915)	+	(GCC)n	Simple_repeat	1	50	(0)	609
14	17.5	0.0	0.0	tig00000001	2329492	2329523	(861883)	+	(GCTGCC)n	Simple_repeat	1	32	(0)	610
26	29.3	1.1	0.0	tig00000001	2332366	2332452	(858954)	+	(CGGCTG)n	Simple_repeat	1	88	(0)	611
293	20.3	0.0	0.0	tig00000001	2338099	2338157	(853249)	C	tRNA-Tyr-TAC	tRNA	(13)	63	5	612
13	16.0	6.8	2.2	tig00000001	2340498	2340541	(850865)	+	(GCGCG)n	Simple_repeat	1	46	(0)	613
15	19.6	7.5	0.0	tig00000001	2342039	2342091	(849315)	+	(CGCGC)n	Simple_repeat	1	57	(0)	614
17	17.5	4.4	0.0	tig00000001	2342627	2342671	(848735)	+	(GCGCAC)n	Simple_repeat	1	47	(0)	615
16	12.9	4.3	4.3	tig00000001	2348674	2348719	(842687)	+	(CGACGC)n	Simple_repeat	1	46	(0)	616
12	10.3	2.7	8.6	tig00000001	2353878	2353914	(837492)	+	(CGC)n	Simple_repeat	1	35	(0)	617
289	19.3	0.0	0.0	tig00000001	2358426	2358482	(832924)	+	tRNA-Lys-AAA	tRNA	8	64	(12)	618
15	26.0	6.1	2.4	tig00000001	2360515	2360596	(830810)	+	(GCTCGC)n	Simple_repeat	1	85	(0)	619
15	21.8	2.7	0.0	tig00000001	2363694	2363730	(827676)	+	(GC)n	Simple_repeat	1	38	(0)	620
14	21.6	1.6	6.9	tig00000001	2364466	2364526	(826880)	+	(GCGGCGC)n	Simple_repeat	1	58	(0)	621
13	16.2	8.0	1.9	tig00000001	2379118	2379167	(812239)	+	(CGCGCGC)n	Simple_repeat	1	53	(0)	622
17	26.3	4.7	2.3	tig00000001	2381060	2381144	(810262)	+	(GCGCGCA)n	Simple_repeat	1	87	(0)	623
18	14.4	9.0	6.2	tig00000001	2384549	2384626	(806780)	+	(GC)n	Simple_repeat	1	80	(0)	624
13	13.6	4.3	6.7	tig00000001	2385039	2385084	(806322)	+	(CGCGCGG)n	Simple_repeat	1	45	(0)	625
18	10.4	4.1	8.5	tig00000001	2386278	2386326	(805080)	+	(CG)n	Simple_repeat	1	47	(0)	626
20	15.0	0.0	6.4	tig00000001	2389304	2389353	(802053)	+	(CGC)n	Simple_repeat	1	47	(0)	627
16	16.2	4.4	4.4	tig00000001	2392665	2392709	(798697)	+	(CG)n	Simple_repeat	1	45	(0)	628
18	22.8	6.3	1.5	tig00000001	2398747	2398809	(792597)	+	(CG)n	Simple_repeat	1	66	(0)	629
12	21.6	0.0	0.0	tig00000001	2401708	2401739	(789667)	+	(CAGCAC)n	Simple_repeat	1	32	(0)	630
22	22.3	6.2	4.3	tig00000001	2402708	2402820	(788586)	+	(CGCCGCG)n	Simple_repeat	1	115	(0)	631
12	20.8	0.0	2.9	tig00000001	2405397	2405431	(785975)	+	(GCC)n	Simple_repeat	1	34	(0)	632
14	21.3	0.0	0.0	tig00000001	2405850	2405882	(785524)	+	(GCC)n	Simple_repeat	1	33	(0)	633
13	30.2	1.5	3.0	tig00000001	2408348	2408415	(782991)	+	(GCGAGCG)n	Simple_repeat	1	67	(0)	634
11	22.1	3.9	3.9	tig00000001	2408642	2408692	(782714)	+	(CACGAC)n	Simple_repeat	1	51	(0)	635
14	20.9	0.0	0.0	tig00000001	2409151	2409183	(782223)	+	(CGA)n	Simple_repeat	1	33	(0)	636
15	25.2	2.1	0.0	tig00000001	2413903	2413950	(777456)	+	(GCGCTC)n	Simple_repeat	1	49	(0)	637
16	8.5	0.0	0.0	tig00000001	2420592	2420616	(770790)	+	(AGC)n	Simple_repeat	1	25	(0)	638
15	19.6	4.1	7.0	tig00000001	2424357	2424429	(766977)	+	(GGCGC)n	Simple_repeat	1	71	(0)	639
11	24.3	4.0	2.0	tig00000001	2425534	2425583	(765823)	+	(GCGTGG)n	Simple_repeat	1	51	(0)	640
18	15.3	0.0	12.3	tig00000001	2425773	2425836	(765570)	+	(GCG)n	Simple_repeat	1	57	(0)	641
12	17.0	2.9	2.9	tig00000001	2426759	2426793	(764613)	+	(GCG)n	Simple_repeat	1	35	(0)	642
13	18.1	5.3	0.0	tig00000001	2427036	2427073	(764333)	+	(CGGCG)n	Simple_repeat	1	40	(0)	643
17	21.3	0.0	6.9	tig00000001	2448020	2448081	(743325)	+	(CGGCAT)n	Simple_repeat	1	58	(0)	644
12	21.8	0.0	6.7	tig00000001	2458692	2458739	(732667)	+	(AGCGCG)n	Simple_repeat	1	45	(0)	645
12	14.8	7.5	2.4	tig00000001	2461818	2461857	(729549)	+	(GCGCC)n	Simple_repeat	1	42	(0)	646
21	20.1	5.4	4.0	tig00000001	2463270	2463343	(728063)	+	(CG)n	Simple_repeat	1	75	(0)	647
12	16.9	2.9	2.9	tig00000001	2473707	2473741	(717665)	+	(TCGCG)n	Simple_repeat	1	35	(0)	648
12	21.8	2.7	0.0	tig00000001	2476286	2476322	(715084)	+	(CCACCG)n	Simple_repeat	1	38	(0)	649
13	31.2	0.0	0.0	tig00000001	2477738	2477784	(713622)	+	(CGG)n	Simple_repeat	1	47	(0)	650
14	16.4	2.9	0.0	tig00000001	2478818	2478851	(712555)	+	(ACGGCG)n	Simple_repeat	1	35	(0)	651
13	9.3	2.4	10.3	tig00000001	2480975	2481016	(710390)	+	(GCGGCGA)n	Simple_repeat	1	39	(0)	652
265	23.2	1.4	0.0	tig00000001	2486050	2486118	(705288)	+	tRNA-Arg-AGG	tRNA	1	70	(6)	653
13	30.5	0.0	0.0	tig00000001	2495196	2495243	(696163)	+	(GCGCG)n	Simple_repeat	1	48	(0)	654
20	23.2	1.2	6.6	tig00000001	2504303	2504382	(687024)	+	(CCG)n	Simple_repeat	1	76	(0)	655
14	27.1	1.6	3.3	tig00000001	2506907	2506967	(684439)	+	(TCGCGG)n	Simple_repeat	1	60	(0)	656
13	19.5	0.0	2.8	tig00000001	2507529	2507565	(683841)	+	(GCGCA)n	Simple_repeat	1	36	(0)	657
13	9.8	0.0	0.0	tig00000001	2507799	2507820	(683586)	+	(GGC)n	Simple_repeat	1	22	(0)	658
41	0.0	0.0	0.0	tig00000001	2508428	2508465	(682941)	+	(GGCATGTCA)n	Simple_repeat	1	38	(0)	659
20	13.0	7.1	0.0	tig00000001	2508842	2508883	(682523)	+	(GC)n	Simple_repeat	1	45	(0)	660
21	19.6	7.4	3.6	tig00000001	2509915	2509995	(681411)	+	(GC)n	Simple_repeat	1	84	(0)	661
20	29.8	0.0	1.4	tig00000001	2513487	2513557	(677849)	+	(GGC)n	Simple_repeat	1	70	(0)	662
29	5.6	0.0	0.0	tig00000001	2519642	2519678	(671728)	+	(CCCACACGG)n	Simple_repeat	1	37	(0)	663
11	24.6	0.0	2.6	tig00000001	2520115	2520154	(671252)	+	(GCGATGC)n	Simple_repeat	1	39	(0)	664
12	15.1	8.1	0.0	tig00000001	2526744	2526780	(664626)	+	(GCGCGGC)n	Simple_repeat	1	40	(0)	665
15	5.5	0.0	0.0	tig00000001	2548905	2548923	(642483)	+	(GC)n	Simple_repeat	1	19	(0)	666
12	20.8	5.6	3.6	tig00000001	2551554	2551607	(639799)	+	(GGTCGT)n	Simple_repeat	1	55	(0)	667
12	11.9	11.7	4.7	tig00000001	2552719	2552778	(638628)	+	(GCGTGCGC)n	Simple_repeat	1	64	(0)	668
16	17.0	1.6	8.6	tig00000001	2553502	2553563	(637843)	+	(TGCGCG)n	Simple_repeat	1	58	(0)	669
17	23.4	0.0	2.2	tig00000001	2556301	2556347	(635059)	+	(GCG)n	Simple_repeat	1	46	(0)	670
19	8.8	5.4	7.3	tig00000001	2557619	2557674	(633732)	+	(CGCGG)n	Simple_repeat	1	55	(0)	671
12	23.3	0.0	0.0	tig00000001	2558971	2559005	(632401)	+	(CCACGG)n	Simple_repeat	1	35	(0)	672
16	21.2	2.2	2.2	tig00000001	2559098	2559143	(632263)	+	(GCC)n	Simple_repeat	1	46	(0)	673
15	20.6	1.5	8.2	tig00000001	2561831	2561895	(629511)	+	G-rich	Low_complexity	1	61	(0)	674
13	11.7	3.6	0.0	tig00000001	2561975	2562002	(629404)	+	(GCCC)n	Simple_repeat	1	29	(0)	675
16	24.0	3.2	3.2	tig00000001	2562407	2562468	(628938)	+	(CGG)n	Simple_repeat	1	62	(0)	676
15	18.3	4.4	2.2	tig00000001	2564745	2564789	(626617)	+	(GGC)n	Simple_repeat	1	46	(0)	677
15	17.0	1.6	10.2	tig00000001	2565116	2565179	(626227)	+	(GCGCG)n	Simple_repeat	1	59	(0)	678
28	14.9	0.0	0.0	tig00000001	2568354	2568405	(623001)	+	(AGCAGTA)n	Simple_repeat	1	52	(0)	679
18	21.6	0.0	2.0	tig00000001	2573677	2573726	(617680)	+	(CGGCGCG)n	Simple_repeat	1	49	(0)	680
13	19.9	2.4	2.4	tig00000001	2575924	2575965	(615441)	+	(GCGGC)n	Simple_repeat	1	42	(0)	681
19	19.2	5.5	1.8	tig00000001	2579910	2579964	(611442)	+	(GC)n	Simple_repeat	1	57	(0)	682
20	21.3	3.6	1.8	tig00000001	2581783	2581838	(609568)	+	(CG)n	Simple_repeat	1	57	(0)	683
12	15.7	2.6	5.3	tig00000001	2585452	2585490	(605916)	+	(GCTCGG)n	Simple_repeat	1	38	(0)	684
17	7.0	6.2	3.0	tig00000001	2586390	2586424	(604982)	+	(GC)n	Simple_repeat	1	36	(0)	685
16	13.3	7.3	0.0	tig00000001	2590824	2590864	(600542)	+	(GCGAGC)n	Simple_repeat	1	44	(0)	686
17	15.8	5.9	1.9	tig00000001	2596498	2596548	(594858)	+	(CGGCG)n	Simple_repeat	1	53	(0)	687
18	27.7	1.6	0.0	tig00000001	2597651	2597712	(593694)	+	(CGGCG)n	Simple_repeat	1	63	(0)	688
16	12.4	2.7	2.7	tig00000001	2597942	2597978	(593428)	+	(TAGCCG)n	Simple_repeat	1	37	(0)	689
12	21.9	1.6	8.6	tig00000001	2598099	2598160	(593246)	+	(GCGGCGC)n	Simple_repeat	1	58	(0)	690
17	20.6	0.0	4.9	tig00000001	2601813	2601855	(589551)	+	(CG)n	Simple_repeat	1	41	(0)	691
15	15.3	3.5	0.0	tig00000001	2602806	2602834	(588572)	+	(GC)n	Simple_repeat	1	30	(0)	692
12	19.0	0.0	7.7	tig00000001	2602932	2602973	(588433)	+	(CGCTG)n	Simple_repeat	1	39	(0)	693
13	16.5	2.8	2.8	tig00000001	2609320	2609355	(582051)	+	(CGCAG)n	Simple_repeat	1	36	(0)	694
13	14.2	3.2	0.0	tig00000001	2611173	2611203	(580203)	+	(TCGCG)n	Simple_repeat	1	32	(0)	695
13	8.1	3.6	3.6	tig00000001	2612248	2612275	(579131)	+	(CGC)n	Simple_repeat	1	28	(0)	696
15	20.9	8.0	2.5	tig00000001	2614415	2614489	(576917)	+	(CGAGCGC)n	Simple_repeat	1	79	(0)	697
12	16.3	2.8	2.8	tig00000001	2615003	2615038	(576368)	+	(CGAGCA)n	Simple_repeat	1	36	(0)	698
15	21.1	0.0	8.5	tig00000001	2616981	2617031	(574375)	+	(GC)n	Simple_repeat	1	47	(0)	699
21	15.1	3.6	3.6	tig00000001	2617720	2617774	(573632)	+	(GGC)n	Simple_repeat	1	55	(0)	700
15	8.4	0.0	7.4	tig00000001	2619609	2619637	(571769)	+	(GC)n	Simple_repeat	1	27	(0)	701
14	20.5	2.6	0.0	tig00000001	2624038	2624076	(567330)	+	(CGGCAT)n	Simple_repeat	1	40	(0)	702
443	33.1	5.8	3.5	tig00000001	2643111	2643470	(547936)	+	SSU-rRNA_Hsa	rRNA	1025	1392	(477)	703
253	34.8	0.0	0.0	tig00000001	2643644	2643758	(547648)	+	SSU-rRNA_Hsa	rRNA	1596	1710	(159)	703
267	34.0	2.8	0.9	tig00000001	2643964	2644070	(547336)	+	MamSINE1	SINE/tRNA-RTE	14	122	(168)	704
261	18.9	1.3	2.7	tig00000001	2644083	2644158	(547248)	+	tRNA-Ala-GCA	tRNA	1	75	(0)	705
249	27.5	0.0	0.0	tig00000001	2644666	2644745	(546661)	+	LSU-rRNA_Hsa	rRNA	32	111	(4924)	706
339	27.3	0.0	0.0	tig00000001	2644898	2644996	(546410)	+	LSU-rRNA_Hsa	rRNA	316	414	(4621)	706
293	26.4	3.3	2.6	tig00000001	2645145	2645296	(546110)	+	LSU-rRNA_Hsa	rRNA	1504	1656	(3379)	706
476	31.4	1.3	3.9	tig00000001	2646237	2646471	(544935)	+	LSU-rRNA_Hsa	rRNA	3612	3840	(1195)	707
671	30.2	4.0	3.7	tig00000001	2646665	2647066	(544340)	+	LSU-rRNA_Hsa	rRNA	4123	4525	(510)	707
228	31.7	0.0	1.2	tig00000001	2647791	2647873	(543533)	+	tRNA-Ser-AGY	tRNA	4	85	(0)	708
238	21.6	0.0	0.0	tig00000001	2649491	2649541	(541865)	+	tRNA-Thr-ACG	tRNA	12	62	(13)	709
12	8.9	4.2	0.0	tig00000001	2652888	2652911	(538495)	+	(GCT)n	Simple_repeat	1	25	(0)	710
197	26.7	1.6	1.6	tig00000001	2657766	2657826	(533580)	+	MamRTE1	LINE/RTE-BovB	3562	3622	(190)	711
12	13.7	0.0	0.0	tig00000001	2672730	2672753	(518653)	+	(CCG)n	Simple_repeat	1	24	(0)	712
13	8.5	4.0	0.0	tig00000001	2675818	2675842	(515564)	+	(GACAT)n	Simple_repeat	1	26	(0)	713
13	28.0	0.0	2.1	tig00000001	2707124	2707172	(484234)	+	(ACGCGCG)n	Simple_repeat	1	48	(0)	714
11	17.6	0.0	5.9	tig00000001	2709088	2709123	(482283)	+	(CTGGTG)n	Simple_repeat	1	34	(0)	715
15	16.2	0.0	3.5	tig00000001	2712282	2712311	(479095)	+	(CG)n	Simple_repeat	1	29	(0)	716
11	21.2	3.1	8.2	tig00000001	2714530	2714593	(476813)	+	(CGGCGT)n	Simple_repeat	1	61	(0)	717
13	21.4	4.7	0.0	tig00000001	2718767	2718809	(472597)	+	(GCGCGTG)n	Simple_repeat	1	45	(0)	718
13	13.6	7.4	5.5	tig00000001	2736355	2736408	(454998)	+	(CGCCGCCG)n	Simple_repeat	1	55	(0)	719
12	11.2	11.5	3.6	tig00000001	2743173	2743224	(448182)	+	(TCGCCGT)n	Simple_repeat	1	56	(0)	720
18	14.9	5.4	0.0	tig00000001	2745941	2745977	(445429)	+	(GC)n	Simple_repeat	1	39	(0)	721
17	27.0	1.3	4.0	tig00000001	2747615	2747690	(443716)	+	(GCGCCC)n	Simple_repeat	1	74	(0)	722
14	4.1	3.7	3.7	tig00000001	2753432	2753458	(437948)	+	(CGC)n	Simple_repeat	1	27	(0)	723
16	21.5	3.2	6.7	tig00000001	2762789	2762850	(428556)	+	(GC)n	Simple_repeat	1	60	(0)	724
11	13.2	5.7	2.8	tig00000001	2773342	2773376	(418030)	+	(GCACGC)n	Simple_repeat	1	36	(0)	725
12	32.8	0.0	0.0	tig00000001	2778021	2778069	(413337)	+	(GTG)n	Simple_repeat	1	49	(0)	726
15	18.2	0.0	2.6	tig00000001	2783045	2783083	(408323)	+	(GCCACGC)n	Simple_repeat	1	38	(0)	727
12	18.4	4.3	4.3	tig00000001	2787084	2787130	(404276)	+	(GCGGCGT)n	Simple_repeat	1	47	(0)	728
19	13.8	6.3	6.3	tig00000001	2787230	2787292	(404114)	+	(GC)n	Simple_repeat	1	63	(0)	729
17	17.4	6.4	2.0	tig00000001	2791060	2791106	(400300)	+	(CG)n	Simple_repeat	1	49	(0)	730
14	22.6	3.6	7.5	tig00000001	2794301	2794383	(397023)	+	(CGCGCG)n	Simple_repeat	1	80	(0)	731
13	13.7	2.9	2.9	tig00000001	2794967	2795000	(396406)	+	(CGGCCA)n	Simple_repeat	1	34	(0)	732
12	16.3	2.8	2.8	tig00000001	2797470	2797505	(393901)	+	(GCGTCG)n	Simple_repeat	1	36	(0)	733
11	14.4	7.5	2.4	tig00000001	2799715	2799754	(391652)	+	(CGACGCC)n	Simple_repeat	1	42	(0)	734
11	18.1	2.4	5.0	tig00000001	2802940	2802980	(388426)	+	(TCGCCGC)n	Simple_repeat	1	40	(0)	735
14	25.7	5.2	5.2	tig00000001	2803250	2803346	(388060)	+	(GCGCGCC)n	Simple_repeat	1	97	(0)	736
18	14.6	3.9	6.0	tig00000001	2805892	2805942	(385464)	+	(CG)n	Simple_repeat	1	50	(0)	737
17	23.8	0.0	2.4	tig00000001	2806993	2807034	(384372)	+	(GC)n	Simple_repeat	1	41	(0)	738
16	11.2	3.2	3.2	tig00000001	2813561	2813591	(377815)	+	(CG)n	Simple_repeat	1	31	(0)	739
16	11.4	10.5	0.0	tig00000001	2815246	2815283	(376123)	+	(CG)n	Simple_repeat	1	42	(0)	740
443	33.1	5.8	3.5	tig00000001	2822281	2822640	(368766)	+	SSU-rRNA_Hsa	rRNA	1025	1392	(477)	741
253	34.8	0.0	0.0	tig00000001	2822814	2822928	(368478)	+	SSU-rRNA_Hsa	rRNA	1596	1710	(159)	741
267	34.0	2.8	0.9	tig00000001	2823134	2823240	(368166)	+	MamSINE1	SINE/tRNA-RTE	14	122	(168)	742
261	18.9	1.3	2.7	tig00000001	2823253	2823328	(368078)	+	tRNA-Ala-GCA	tRNA	1	75	(0)	743
249	27.5	0.0	0.0	tig00000001	2823836	2823915	(367491)	+	LSU-rRNA_Hsa	rRNA	32	111	(4924)	744
339	27.3	0.0	0.0	tig00000001	2824068	2824166	(367240)	+	LSU-rRNA_Hsa	rRNA	316	414	(4621)	744
293	26.4	3.3	2.6	tig00000001	2824315	2824466	(366940)	+	LSU-rRNA_Hsa	rRNA	1504	1656	(3379)	744
476	31.4	1.3	3.9	tig00000001	2825407	2825641	(365765)	+	LSU-rRNA_Hsa	rRNA	3612	3840	(1195)	745
671	30.2	4.0	3.7	tig00000001	2825835	2826236	(365170)	+	LSU-rRNA_Hsa	rRNA	4123	4525	(510)	745
13	15.8	2.7	2.7	tig00000001	2830195	2830231	(361175)	+	(CGCCGA)n	Simple_repeat	1	37	(0)	746
13	16.2	2.9	11.1	tig00000001	2838484	2838556	(352850)	+	(CCGCG)n	Simple_repeat	1	67	(0)	747
12	18.7	2.1	6.5	tig00000001	2838635	2838682	(352724)	+	(GCGCACC)n	Simple_repeat	1	46	(0)	748
15	18.1	2.4	5.0	tig00000001	2838672	2838712	(352694)	+	(CG)n	Simple_repeat	1	40	(0)	749
14	14.7	6.9	5.1	tig00000001	2843105	2843162	(348244)	+	(TCGCCGC)n	Simple_repeat	1	59	(0)	750
14	14.2	7.7	0.0	tig00000001	2843934	2843972	(347434)	+	(CGCAT)n	Simple_repeat	1	42	(0)	751
13	20.1	4.7	6.3	tig00000001	2844412	2844475	(346931)	+	(GCG)n	Simple_repeat	1	63	(0)	752
14	21.9	2.3	2.3	tig00000001	2864658	2864701	(326705)	+	(GCG)n	Simple_repeat	1	44	(0)	753
12	18.0	6.5	2.1	tig00000001	2864842	2864887	(326519)	+	(TGCGCGC)n	Simple_repeat	1	48	(0)	754
13	21.7	0.0	0.0	tig00000001	2887248	2887279	(304127)	+	(GCT)n	Simple_repeat	1	32	(0)	755
12	18.8	2.6	2.6	tig00000001	2891625	2891662	(299744)	+	(CGAGCG)n	Simple_repeat	1	38	(0)	756
13	12.5	0.0	3.7	tig00000001	2892925	2892952	(298454)	+	(GCC)n	Simple_repeat	1	27	(0)	757
14	16.2	2.7	2.7	tig00000001	2895301	2895337	(296069)	+	(GCC)n	Simple_repeat	1	37	(0)	758
13	26.8	2.7	5.6	tig00000001	2910559	2910632	(280774)	+	(CGCCG)n	Simple_repeat	1	72	(0)	759
14	29.5	0.0	4.7	tig00000001	2912234	2912300	(279106)	+	(CCCACG)n	Simple_repeat	1	64	(0)	760
17	13.7	0.0	0.0	tig00000001	2916691	2916722	(274684)	+	(CGCCCG)n	Simple_repeat	1	32	(0)	761
17	9.3	0.0	8.1	tig00000001	2920200	2920245	(271161)	+	(GCGCGT)n	Simple_repeat	1	42	(0)	762
22	28.2	3.0	4.0	tig00000001	2920680	2920780	(270626)	+	(GC)n	Simple_repeat	1	100	(0)	763
11	15.3	2.4	7.5	tig00000001	2922201	2922242	(269164)	+	(AGCGCG)n	Simple_repeat	1	40	(0)	764
12	18.4	5.4	0.0	tig00000001	2922381	2922417	(268989)	+	(GCCGAC)n	Simple_repeat	1	39	(0)	765
12	25.9	0.0	2.4	tig00000001	2926744	2926786	(264620)	+	(CGCCGCG)n	Simple_repeat	1	42	(0)	766
17	28.4	1.4	4.5	tig00000001	2931355	2931423	(259983)	+	(GC)n	Simple_repeat	1	67	(0)	767
13	12.9	9.1	2.1	tig00000001	2932751	2932794	(258612)	+	(GCTCACGC)n	Simple_repeat	1	47	(0)	768
18	21.2	5.4	1.7	tig00000001	2933057	2933112	(258294)	+	(CG)n	Simple_repeat	1	58	(0)	769
13	4.3	3.9	3.9	tig00000001	2934686	2934711	(256695)	+	(CCGCG)n	Simple_repeat	1	26	(0)	770
13	13.6	2.9	2.9	tig00000001	2935048	2935081	(256325)	+	(TTTCGC)n	Simple_repeat	1	34	(0)	771
14	25.3	3.9	0.0	tig00000001	2935722	2935773	(255633)	+	(GCGCG)n	Simple_repeat	1	54	(0)	772
197	15.8	0.0	2.6	tig00000001	2975301	2975339	(216067)	C	MamRTE1	LINE/RTE-BovB	(2525)	1287	1250	773
222	29.3	0.0	1.7	tig00000001	2977217	2977275	(214131)	C	OldhAT1	DNA/hAT-Ac	(241)	2607	2550	774
13	12.0	8.3	0.0	tig00000001	2979158	2979193	(212213)	+	(GCGGC)n	Simple_repeat	1	39	(0)	775
15	24.2	1.8	3.6	tig00000001	2987905	2987961	(203445)	+	(CGCCG)n	Simple_repeat	1	56	(0)	776
208	26.1	1.4	2.9	tig00000001	2991396	2991466	(199940)	C	MamSINE1	SINE/tRNA-RTE	(219)	71	2	777
14	20.6	2.0	4.2	tig00000001	2994334	2994382	(197024)	+	(CGCGCGG)n	Simple_repeat	1	48	(0)	778
18	13.7	7.5	0.0	tig00000001	2995513	2995552	(195854)	+	(CG)n	Simple_repeat	1	43	(0)	779
12	19.9	2.3	4.7	tig00000001	2997205	2997248	(194158)	+	(CGAAGT)n	Simple_repeat	1	43	(0)	780
17	21.1	2.0	2.0	tig00000001	3010635	3010685	(180721)	+	(CGCAGG)n	Simple_repeat	1	51	(0)	781
19	18.1	5.8	1.9	tig00000001	3022953	3023004	(168402)	+	(GC)n	Simple_repeat	1	54	(0)	782
13	19.9	5.0	0.0	tig00000001	3025087	3025126	(166280)	+	(GCG)n	Simple_repeat	1	42	(0)	783
14	22.5	0.0	2.4	tig00000001	3028662	3028704	(162702)	+	(CGCGCGG)n	Simple_repeat	1	42	(0)	784
18	13.2	3.0	0.0	tig00000001	3032332	3032364	(159042)	+	(CG)n	Simple_repeat	1	34	(0)	785
16	13.0	2.9	0.0	tig00000001	3032649	3032682	(158724)	+	(TGCCGT)n	Simple_repeat	1	35	(0)	786
14	15.8	2.7	2.7	tig00000001	3032937	3032973	(158433)	+	(CGG)n	Simple_repeat	1	37	(0)	787
12	24.1	2.2	2.2	tig00000001	3034677	3034722	(156684)	+	(CGGCAA)n	Simple_repeat	1	46	(0)	788
12	5.6	0.0	0.0	tig00000001	3040602	3040620	(150786)	+	(GCC)n	Simple_repeat	1	19	(0)	789
12	30.9	0.0	0.0	tig00000001	3043923	3043961	(147445)	+	(CGG)n	Simple_repeat	1	39	(0)	790
11	17.7	5.0	2.4	tig00000001	3045490	3045529	(145877)	+	(CGGCGC)n	Simple_repeat	1	41	(0)	791
12	25.7	0.0	0.0	tig00000001	3049813	3049849	(141557)	+	(TGCGC)n	Simple_repeat	1	37	(0)	792
35	29.6	0.0	0.0	tig00000001	3051266	3051372	(140034)	+	(TCGTGG)n	Simple_repeat	1	107	(0)	793
16	22.0	3.5	5.3	tig00000001	3051767	3051824	(139582)	+	(GC)n	Simple_repeat	1	57	(0)	794
14	22.1	2.8	7.2	tig00000001	3054627	3054698	(136708)	+	(GCGCC)n	Simple_repeat	1	69	(0)	795
12	13.6	2.8	5.7	tig00000001	3055881	3055916	(135490)	+	(CGC)n	Simple_repeat	1	35	(0)	796
14	13.7	3.1	0.0	tig00000001	3061019	3061050	(130356)	+	(GCGCG)n	Simple_repeat	1	33	(0)	797
17	4.0	7.7	0.0	tig00000001	3067217	3067242	(124164)	+	(CG)n	Simple_repeat	1	28	(0)	798
16	17.2	2.6	0.0	tig00000001	3071191	3071229	(120177)	+	(CGTGCT)n	Simple_repeat	1	40	(0)	799
288	18.6	0.0	0.0	tig00000001	3073616	3073674	(117732)	C	tRNA-Tyr-TAC	tRNA	(14)	62	4	800
14	17.4	8.6	4.1	tig00000001	3076732	3076801	(114605)	+	(CGCTGC)n	Simple_repeat	1	73	(0)	801
26	6.1	0.0	0.0	tig00000001	3077004	3077037	(114369)	+	(TGC)n	Simple_repeat	1	34	(0)	802
14	23.1	3.4	3.4	tig00000001	3077229	3077287	(114119)	+	(GGCAGC)n	Simple_repeat	1	59	(0)	803
15	17.2	5.1	0.0	tig00000001	3079866	3079904	(111502)	+	(GGC)n	Simple_repeat	1	41	(0)	804
14	14.6	0.0	3.2	tig00000001	3081964	3081995	(109411)	+	(CGC)n	Simple_repeat	1	31	(0)	805
12	19.2	2.1	6.7	tig00000001	3083073	3083119	(108287)	+	(GCGG)n	Simple_repeat	1	45	(0)	806
14	16.8	5.0	0.0	tig00000001	3084226	3084266	(107140)	+	(CGTGCGC)n	Simple_repeat	1	43	(0)	807
12	22.0	2.2	4.4	tig00000001	3096713	3096758	(94648)	+	(GCG)n	Simple_repeat	1	45	(0)	808
24	19.7	9.0	3.4	tig00000001	3098790	3098900	(92506)	+	(CG)n	Simple_repeat	1	117	(0)	809
12	21.9	2.1	4.3	tig00000001	3100019	3100065	(91341)	+	(CGCGCCG)n	Simple_repeat	1	46	(0)	810
14	15.7	0.0	7.9	tig00000001	3100307	3100347	(91059)	+	(CGC)n	Simple_repeat	1	38	(0)	811
12	17.1	2.9	2.9	tig00000001	3103768	3103802	(87604)	+	(CGCT)n	Simple_repeat	1	35	(0)	812
19	21.5	1.7	5.3	tig00000001	3104231	3104289	(87117)	+	(GC)n	Simple_repeat	1	57	(0)	813
16	14.7	3.3	0.0	tig00000001	3108331	3108360	(83046)	+	(GC)n	Simple_repeat	1	31	(0)	814
15	14.6	3.8	7.8	tig00000001	3110576	3110628	(80778)	+	(GCG)n	Simple_repeat	1	51	(0)	815
22	22.6	0.0	5.7	tig00000001	3114325	3114398	(77008)	+	(CCGAGC)n	Simple_repeat	1	70	(0)	816
18	25.1	4.6	4.6	tig00000001	3119452	3119538	(71868)	+	(GC)n	Simple_repeat	1	87	(0)	817
17	15.6	6.7	2.1	tig00000001	3121092	3121136	(70270)	+	(GC)n	Simple_repeat	1	47	(0)	818
12	20.8	5.6	3.6	tig00000001	3126170	3126223	(65183)	+	(CGAGCGA)n	Simple_repeat	1	55	(0)	819
12	28.6	0.0	0.0	tig00000001	3126548	3126586	(64820)	+	(AGC)n	Simple_repeat	1	39	(0)	820
23	22.3	3.2	6.6	tig00000001	3131534	3131627	(59779)	+	(CG)n	Simple_repeat	1	91	(0)	821
14	12.7	2.6	5.4	tig00000001	3137189	3137226	(54180)	+	(CGCG)n	Simple_repeat	1	37	(0)	822
11	24.5	2.2	2.2	tig00000001	3139003	3139047	(52359)	+	(GCGCGC)n	Simple_repeat	1	45	(0)	823
13	7.8	0.0	10.0	tig00000001	3139113	3139145	(52261)	+	(GGC)n	Simple_repeat	1	30	(0)	824
13	14.7	3.3	0.0	tig00000001	3141435	3141464	(49942)	+	(GGCGC)n	Simple_repeat	1	31	(0)	825
13	16.4	0.0	5.6	tig00000001	3142712	3142749	(48657)	+	(GCCGGT)n	Simple_repeat	1	36	(0)	826
12	23.6	0.0	0.0	tig00000001	3143120	3143154	(48252)	+	(TCGGCC)n	Simple_repeat	1	35	(0)	827
15	10.0	0.0	8.6	tig00000001	3146520	3146557	(44849)	+	(GCGCGG)n	Simple_repeat	1	35	(0)	828
22	22.6	4.7	6.7	tig00000001	3151907	3152012	(39394)	+	(CG)n	Simple_repeat	1	104	(0)	829
13	26.2	1.7	3.5	tig00000001	3154278	3154343	(37063)	+	(GCGCG)n	Simple_repeat	1	64	(0)	830
12	11.2	3.2	3.2	tig00000001	3158611	3158641	(32765)	+	(CGTGAT)n	Simple_repeat	1	31	(0)	831
17	25.8	3.0	1.5	tig00000001	3165108	3165173	(26233)	+	(CGCTCG)n	Simple_repeat	1	67	(0)	832
78	6.3	0.0	4.9	tig00000001	3168322	3168449	(22957)	+	(GCAGCGGCA)n	Simple_repeat	1	122	(0)	833
16	25.9	1.8	1.8	tig00000001	3168450	3168506	(22900)	+	(AGCAGC)n	Simple_repeat	1	57	(0)	834
13	9.1	14.3	1.8	tig00000001	3173351	3173399	(18007)	+	(CGTGCT)n	Simple_repeat	1	55	(0)	835
11	19.7	0.0	9.1	tig00000001	3183990	3184037	(7369)	+	(CGGCGCA)n	Simple_repeat	1	44	(0)	836
16	19.4	6.1	2.0	tig00000004	309	357	(2198623)	+	(GC)n	Simple_repeat	1	51	(0)	837
11	3.6	10.0	3.1	tig00000004	1464	1493	(2197487)	+	(CGCGCT)n	Simple_repeat	1	32	(0)	838
12	20.0	2.9	9.4	tig00000004	16354	16421	(2182559)	+	(CGCTCG)n	Simple_repeat	1	64	(0)	839
27	2.8	2.6	2.6	tig00000004	22893	22931	(2176049)	+	(TCGCGCCCT)n	Simple_repeat	1	39	(0)	840
203	30.6	1.6	0.0	tig00000004	32159	32220	(2166760)	+	MamSINE1	SINE/tRNA-RTE	7	69	(221)	841
23	28.8	1.9	4.8	tig00000004	36636	36743	(2162237)	+	(CCG)n	Simple_repeat	1	105	(0)	842
22	21.7	0.0	0.0	tig00000004	37187	37239	(2161741)	+	(GTTGAT)n	Simple_repeat	1	53	(0)	843
16	22.2	2.0	2.0	tig00000004	38542	38590	(2160390)	+	(GCA)n	Simple_repeat	1	49	(0)	844
15	13.1	12.0	0.0	tig00000004	46497	46546	(2152434)	+	(CTGCG)n	Simple_repeat	1	56	(0)	845
11	19.6	10.0	1.5	tig00000004	47151	47210	(2151770)	+	(GCGCGA)n	Simple_repeat	1	65	(0)	846
13	16.4	1.7	11.1	tig00000004	51523	51581	(2147399)	+	(GCGCG)n	Simple_repeat	1	54	(0)	847
12	17.7	0.0	5.9	tig00000004	52253	52288	(2146692)	+	(GCGG)n	Simple_repeat	1	34	(0)	848
14	31.3	1.4	2.7	tig00000004	54068	54141	(2144839)	+	(CGCCGG)n	Simple_repeat	1	73	(0)	849
16	20.6	4.9	4.9	tig00000004	62306	62366	(2136614)	+	(CG)n	Simple_repeat	1	61	(0)	850
29	20.6	4.0	5.1	tig00000004	66257	66355	(2132625)	+	(GC)n	Simple_repeat	1	98	(0)	851
14	18.6	1.8	7.5	tig00000004	71240	71295	(2127685)	+	(GCGGCA)n	Simple_repeat	1	53	(0)	852
17	16.8	5.3	3.5	tig00000004	71355	71411	(2127569)	+	(GCGCGGC)n	Simple_repeat	1	58	(0)	853
16	0.0	6.2	6.2	tig00000004	71478	71509	(2127471)	+	(TGC)n	Simple_repeat	1	32	(0)	854
14	20.2	4.8	4.8	tig00000004	71510	71534	(2127446)	+	(CGCGCT)n	Simple_repeat	6	62	(0)	855
14	16.5	5.9	3.9	tig00000004	71872	71922	(2127058)	+	(GCAGC)n	Simple_repeat	1	52	(0)	856
17	13.5	0.0	0.0	tig00000004	72797	72829	(2126151)	+	(ATCGCC)n	Simple_repeat	1	33	(0)	857
13	23.2	0.0	2.4	tig00000004	75914	75955	(2123025)	+	(CCGCGC)n	Simple_repeat	1	41	(0)	858
19	14.4	2.5	2.5	tig00000004	81049	81088	(2117892)	+	(GC)n	Simple_repeat	1	40	(0)	859
11	17.6	1.9	10.0	tig00000004	85854	85907	(2113073)	+	(GCTCAC)n	Simple_repeat	1	50	(0)	860
14	18.3	6.5	6.5	tig00000004	87636	87712	(2111268)	+	(CGCGCT)n	Simple_repeat	1	77	(0)	861
18	29.3	4.0	1.3	tig00000004	88587	88662	(2110318)	+	(CG)n	Simple_repeat	1	78	(0)	862
13	18.4	0.0	7.5	tig00000004	91277	91319	(2107661)	+	(CGGCC)n	Simple_repeat	1	40	(0)	863
12	5.6	0.0	0.0	tig00000004	93099	93117	(2105863)	+	(GGC)n	Simple_repeat	1	19	(0)	864
12	25.2	4.3	0.0	tig00000004	101050	101096	(2097884)	+	(CGCGCG)n	Simple_repeat	1	49	(0)	865
16	17.0	6.5	0.0	tig00000004	102430	102475	(2096505)	+	(GCGCG)n	Simple_repeat	1	49	(0)	866
13	11.4	0.0	9.4	tig00000004	104935	104969	(2094011)	+	(CGG)n	Simple_repeat	1	32	(0)	867
13	22.7	5.9	0.0	tig00000004	105835	105885	(2093095)	+	G-rich	Low_complexity	1	54	(0)	868
13	16.6	3.0	11.3	tig00000004	117511	117577	(2081403)	+	(GCGCA)n	Simple_repeat	1	62	(0)	869
16	6.2	8.8	0.0	tig00000004	123216	123250	(2075730)	+	(GCGCG)n	Simple_repeat	1	38	(0)	870
16	19.6	2.9	0.0	tig00000004	125904	125938	(2073042)	+	(CG)n	Simple_repeat	1	36	(0)	871
15	25.6	2.1	2.1	tig00000004	126130	126177	(2072803)	+	(CG)n	Simple_repeat	1	48	(0)	872
14	13.4	2.9	2.9	tig00000004	131071	131105	(2067875)	+	(GCGGC)n	Simple_repeat	1	35	(0)	873
13	21.5	3.4	5.2	tig00000004	132709	132767	(2066213)	+	(GCGGC)n	Simple_repeat	1	58	(0)	874
29	24.6	1.2	1.2	tig00000004	133874	133956	(2065024)	+	(GCA)n	Simple_repeat	1	83	(0)	875
11	24.1	0.0	0.0	tig00000004	134209	134242	(2064738)	+	(CACGCC)n	Simple_repeat	1	34	(0)	876
13	15.8	2.7	2.7	tig00000004	138711	138747	(2060233)	+	(AGCGCG)n	Simple_repeat	1	37	(0)	877
14	19.4	6.4	0.0	tig00000004	139720	139766	(2059214)	+	(GAGCGC)n	Simple_repeat	1	50	(0)	878
12	11.6	7.3	4.8	tig00000004	140313	140353	(2058627)	+	(GCGT)n	Simple_repeat	1	42	(0)	879
16	27.9	4.5	0.0	tig00000004	147113	147178	(2051802)	+	(CCACGA)n	Simple_repeat	1	69	(0)	880
13	4.1	8.0	0.0	tig00000004	147256	147280	(2051700)	+	(CGC)n	Simple_repeat	1	27	(0)	881
12	20.8	0.0	2.9	tig00000004	147281	147289	(2051691)	+	(GCCGC)n	Simple_repeat	2	34	(0)	882
13	10.2	5.8	10.0	tig00000004	147777	147828	(2051152)	+	(GCG)n	Simple_repeat	1	50	(0)	883
14	19.3	3.9	3.9	tig00000004	149840	149890	(2049090)	+	(GGCCG)n	Simple_repeat	1	51	(0)	884
21	20.6	5.9	4.7	tig00000004	153181	153265	(2045715)	+	(GC)n	Simple_repeat	1	86	(0)	885
14	26.1	0.0	6.9	tig00000004	154091	154152	(2044828)	+	(CGG)n	Simple_repeat	1	58	(0)	886
12	14.5	4.8	4.8	tig00000004	154491	154532	(2044448)	+	(TCGCCGC)n	Simple_repeat	1	42	(0)	887
20	9.4	8.2	3.9	tig00000004	157124	157172	(2041808)	+	(CG)n	Simple_repeat	1	51	(0)	888
181	28.3	5.3	7.1	tig00000004	157646	157759	(2041221)	C	L2-2_Mam	LINE/L2	(240)	132	21	889
15	25.1	4.3	0.0	tig00000004	158602	158648	(2040332)	+	(CG)n	Simple_repeat	1	49	(0)	890
13	21.8	0.0	2.6	tig00000004	164255	164293	(2034687)	+	(CGGCGCG)n	Simple_repeat	1	38	(0)	891
26	8.3	0.0	0.0	tig00000004	165021	165059	(2033921)	+	(GCAGGTGCG)n	Simple_repeat	1	39	(0)	892
20	20.6	3.7	6.2	tig00000004	169482	169563	(2029417)	+	(CGC)n	Simple_repeat	1	80	(0)	893
11	24.7	2.2	2.2	tig00000004	169886	169930	(2029050)	+	(GTGCCG)n	Simple_repeat	1	45	(0)	894
18	22.7	4.6	3.0	tig00000004	176678	176742	(2022238)	+	(CG)n	Simple_repeat	1	66	(0)	895
12	26.3	1.5	6.3	tig00000004	178969	179034	(2019946)	+	(CCGATG)n	Simple_repeat	1	63	(0)	896
15	0.0	0.0	0.0	tig00000004	179019	179037	(2019943)	+	(GCC)n	Simple_repeat	1	19	(0)	897
12	17.6	2.4	4.9	tig00000004	186308	186349	(2012631)	+	(GCTCGGC)n	Simple_repeat	1	41	(0)	898
13	23.9	2.2	2.2	tig00000004	190432	190477	(2008503)	+	(CGC)n	Simple_repeat	1	46	(0)	899
15	7.9	6.5	6.5	tig00000004	197052	197097	(2001883)	+	(GCGCGA)n	Simple_repeat	1	46	(0)	900
18	14.1	3.9	3.9	tig00000004	200296	200346	(1998634)	+	(GCCGTG)n	Simple_repeat	1	51	(0)	901
11	30.4	0.0	0.0	tig00000004	201643	201686	(1997294)	+	(CGCCGCG)n	Simple_repeat	1	44	(0)	902
19	20.4	2.1	2.1	tig00000004	205404	205450	(1993530)	+	(CG)n	Simple_repeat	1	47	(0)	903
12	15.6	3.5	0.0	tig00000004	205699	205727	(1993253)	+	(CGCCG)n	Simple_repeat	1	30	(0)	904
12	18.6	11.1	1.4	tig00000004	210639	210701	(1988279)	+	(CGACCT)n	Simple_repeat	1	69	(0)	905
18	23.6	1.7	3.5	tig00000004	218328	218386	(1980594)	+	(GGC)n	Simple_repeat	1	58	(0)	906
13	16.7	6.8	5.0	tig00000004	220209	220267	(1978713)	+	(CGACG)n	Simple_repeat	1	60	(0)	907
23	31.0	0.0	0.0	tig00000004	222886	222960	(1976020)	+	(CCG)n	Simple_repeat	1	75	(0)	908
23	13.3	5.5	5.5	tig00000004	227717	227789	(1971191)	+	(GCGTT)n	Simple_repeat	1	73	(0)	909
17	20.4	6.0	4.4	tig00000004	234359	234425	(1964555)	+	(GC)n	Simple_repeat	1	68	(0)	910
18	18.5	6.8	3.3	tig00000004	239765	239823	(1959157)	+	(GC)n	Simple_repeat	1	61	(0)	911
11	21.6	0.0	5.1	tig00000004	242446	242486	(1956494)	+	(GCGGCCA)n	Simple_repeat	1	39	(0)	912
12	18.8	2.6	2.6	tig00000004	242735	242772	(1956208)	+	(ACGCGA)n	Simple_repeat	1	38	(0)	913
15	18.1	2.4	5.0	tig00000004	250870	250910	(1948070)	+	(CG)n	Simple_repeat	1	40	(0)	914
16	14.2	5.6	7.5	tig00000004	254510	254563	(1944417)	+	(GC)n	Simple_repeat	1	53	(0)	915
11	33.2	0.0	0.0	tig00000004	254712	254760	(1944220)	+	(CGCGGA)n	Simple_repeat	1	49	(0)	916
50	21.2	9.7	0.0	tig00000004	258746	258941	(1940039)	+	(GCAGTAC)n	Simple_repeat	1	215	(0)	917
19	23.9	3.9	2.6	tig00000004	263523	263599	(1935381)	+	(CGCGCG)n	Simple_repeat	1	78	(0)	918
15	17.0	0.0	0.0	tig00000004	264716	264748	(1934232)	+	(GGCTAC)n	Simple_repeat	1	33	(0)	919
12	21.6	0.0	0.0	tig00000004	270865	270896	(1928084)	+	(GATGTC)n	Simple_repeat	1	32	(0)	920
11	15.9	12.2	0.0	tig00000004	273181	273229	(1925751)	+	(GCTCGCC)n	Simple_repeat	1	55	(0)	921
56	0.0	0.0	0.0	tig00000004	276203	276253	(1922727)	+	(CGAGCGTAT)n	Simple_repeat	1	51	(0)	922
12	20.4	5.6	3.6	tig00000004	276694	276747	(1922233)	+	(GCGCGGC)n	Simple_repeat	1	55	(0)	923
13	18.3	4.4	2.2	tig00000004	279360	279404	(1919576)	+	(GCGCCGA)n	Simple_repeat	1	46	(0)	924
21	20.2	6.2	1.5	tig00000004	290461	290524	(1908456)	+	(GC)n	Simple_repeat	1	67	(0)	925
20	27.5	5.6	1.8	tig00000004	295309	295416	(1903564)	+	(CGCCGCG)n	Simple_repeat	1	112	(0)	926
13	17.5	0.0	3.0	tig00000004	308348	308381	(1890599)	+	(CTCGCT)n	Simple_repeat	1	33	(0)	927
18	21.1	3.3	5.1	tig00000004	310893	310952	(1888028)	+	(GC)n	Simple_repeat	1	59	(0)	928
12	21.6	3.9	3.9	tig00000004	311650	311701	(1887279)	+	(CGCCGGT)n	Simple_repeat	1	52	(0)	929
13	22.7	2.3	2.3	tig00000004	315759	315801	(1883179)	+	(CGG)n	Simple_repeat	1	43	(0)	930
16	15.2	7.5	1.8	tig00000004	317425	317477	(1881503)	+	G-rich	Low_complexity	1	56	(0)	931
13	26.7	2.0	2.0	tig00000004	317570	317620	(1881360)	+	G-rich	Low_complexity	1	51	(0)	932
16	23.3	0.0	0.0	tig00000004	324921	324960	(1874020)	+	(CGG)n	Simple_repeat	1	40	(0)	933
22	27.9	2.8	3.8	tig00000004	326741	326846	(1872134)	+	(GGC)n	Simple_repeat	1	105	(0)	934
30	2.0	5.3	5.3	tig00000004	327120	327176	(1871804)	+	(GGTTCG)n	Simple_repeat	1	57	(0)	935
30	0.0	0.0	0.0	tig00000004	327221	327248	(1871732)	+	(CGGCTC)n	Simple_repeat	1	28	(0)	936
15	15.3	3.5	0.0	tig00000004	331310	331338	(1867642)	+	(GC)n	Simple_repeat	1	30	(0)	937
20	18.3	2.5	8.0	tig00000004	333425	333503	(1865477)	+	(GCGC)n	Simple_repeat	1	75	(0)	938
13	16.6	8.2	1.9	tig00000004	340169	340217	(1858763)	+	(GCGA)n	Simple_repeat	1	52	(0)	939
12	20.1	4.1	4.1	tig00000004	340246	340294	(1858686)	+	(ATCGCGC)n	Simple_repeat	1	49	(0)	940
16	13.8	2.9	2.9	tig00000004	349310	349343	(1849637)	+	(CG)n	Simple_repeat	1	34	(0)	941
13	13.9	2.1	9.1	tig00000004	351713	351759	(1847221)	+	(CGCAGCG)n	Simple_repeat	1	44	(0)	942
17	17.2	5.1	0.0	tig00000004	355859	355897	(1843083)	+	(GC)n	Simple_repeat	1	41	(0)	943
16	34.7	0.0	0.0	tig00000004	356529	356586	(1842394)	+	(CG)n	Simple_repeat	1	58	(0)	944
13	24.5	5.6	2.7	tig00000004	365040	365110	(1833870)	+	(GCGCGCG)n	Simple_repeat	1	73	(0)	945
28	24.4	4.2	6.5	tig00000004	365619	365760	(1833220)	+	(CG)n	Simple_repeat	1	139	(0)	946
16	17.8	1.9	8.2	tig00000004	370031	370082	(1828898)	+	(GC)n	Simple_repeat	1	49	(0)	947
12	8.4	0.0	7.4	tig00000004	375000	375028	(1823952)	+	(GCTCG)n	Simple_repeat	1	27	(0)	948
16	26.3	3.1	1.5	tig00000004	377102	377166	(1821814)	+	(GCCGC)n	Simple_repeat	1	66	(0)	949
13	19.9	8.5	1.6	tig00000004	377583	377641	(1821339)	+	(GCGCGA)n	Simple_repeat	1	63	(0)	950
18	25.0	4.6	3.4	tig00000004	382334	382373	(1816607)	+	(CGCGCGC)n	Simple_repeat	1	59	(29)	951
15	11.2	6.9	0.0	tig00000004	382374	382402	(1816578)	+	(GC)n	Simple_repeat	1	31	(0)	952
18	25.0	4.6	3.4	tig00000004	382403	382420	(1816560)	+	(CGCGCGC)n	Simple_repeat	60	88	(0)	951
29	14.1	4.8	0.0	tig00000004	386757	386819	(1812161)	+	(CGGCAGC)n	Simple_repeat	1	66	(0)	953
13	23.4	5.2	5.2	tig00000004	393679	393755	(1805225)	+	(CGAGCG)n	Simple_repeat	1	77	(0)	954
11	14.2	0.0	8.8	tig00000004	394494	394530	(1804450)	+	(GCGCGG)n	Simple_repeat	1	34	(0)	955
11	24.1	0.0	0.0	tig00000004	395089	395122	(1803858)	+	(CCTGAG)n	Simple_repeat	1	34	(0)	956
15	16.3	0.0	2.9	tig00000004	405546	405581	(1793399)	+	(GCTGGC)n	Simple_repeat	1	35	(0)	957
13	10.5	6.5	0.0	tig00000004	411633	411663	(1787317)	+	(GCGCCA)n	Simple_repeat	1	33	(0)	958
26	21.9	3.9	4.8	tig00000004	412103	412206	(1786774)	+	(CGC)n	Simple_repeat	1	103	(0)	959
17	30.3	3.5	1.1	tig00000004	415245	415330	(1783650)	+	(GCGCGG)n	Simple_repeat	1	88	(0)	960
15	33.9	0.0	3.1	tig00000004	416725	416790	(1782190)	+	(GC)n	Simple_repeat	1	64	(0)	961
11	17.0	2.9	2.9	tig00000004	417739	417773	(1781207)	+	(CGAGCG)n	Simple_repeat	1	35	(0)	962
16	25.7	1.8	1.8	tig00000004	418719	418775	(1780205)	+	(GAGCGC)n	Simple_repeat	1	57	(0)	963
12	17.9	7.4	3.6	tig00000004	419245	419298	(1779682)	+	(TGCGCG)n	Simple_repeat	1	56	(0)	964
13	17.6	0.0	7.3	tig00000004	419610	419653	(1779327)	+	(GAGCAC)n	Simple_repeat	1	41	(0)	965
187	25.6	0.0	0.0	tig00000004	429389	429427	(1769553)	C	MamRTE1	LINE/RTE-BovB	(1485)	2327	2289	966
16	23.8	3.9	1.9	tig00000004	430655	430705	(1768275)	+	(GC)n	Simple_repeat	1	52	(0)	967
11	16.7	5.9	0.0	tig00000004	432367	432400	(1766580)	+	(CGCGCCG)n	Simple_repeat	1	36	(0)	968
12	2.9	17.1	0.0	tig00000004	433717	433751	(1765229)	+	(CTGTTC)n	Simple_repeat	1	41	(0)	969
15	16.4	5.9	0.0	tig00000004	436932	436965	(1762015)	+	(CG)n	Simple_repeat	1	36	(0)	970
12	18.8	6.7	4.9	tig00000004	441442	441466	(1757514)	+	(CGCGCTG)n	Simple_repeat	1	58	(0)	971
14	10.8	3.1	3.1	tig00000004	441467	441498	(1757482)	+	(CTG)n	Simple_repeat	1	32	(0)	972
15	20.9	2.2	2.2	tig00000004	453279	453324	(1745656)	+	(CCGCTG)n	Simple_repeat	1	46	(0)	973
11	21.2	2.5	2.5	tig00000004	460502	460541	(1738439)	+	(TCGACA)n	Simple_repeat	1	40	(0)	974
54	5.0	0.0	0.0	tig00000004	461875	461936	(1737044)	+	(GCTCAA)n	Simple_repeat	1	62	(0)	975
12	23.1	0.0	4.8	tig00000004	466629	466672	(1732308)	+	G-rich	Low_complexity	1	42	(0)	976
14	19.9	3.5	5.3	tig00000004	471919	471976	(1727004)	+	(GCGCTGT)n	Simple_repeat	1	57	(0)	977
16	10.1	5.9	2.9	tig00000004	472885	472918	(1726062)	+	(CG)n	Simple_repeat	1	35	(0)	978
21	15.4	3.6	5.5	tig00000004	475183	475238	(1723742)	+	(CG)n	Simple_repeat	1	55	(0)	979
13	12.1	8.3	0.0	tig00000004	475437	475472	(1723508)	+	(GCGGC)n	Simple_repeat	1	39	(0)	980
13	19.9	1.6	8.8	tig00000004	479380	479440	(1719540)	+	(GCGCG)n	Simple_repeat	1	57	(0)	981
15	27.5	5.9	1.4	tig00000004	482094	482161	(1716819)	+	(GC)n	Simple_repeat	1	71	(0)	982
12	20.0	7.9	5.1	tig00000004	494532	494607	(1704373)	+	(CGACGG)n	Simple_repeat	1	78	(0)	983
16	0.0	12.8	6.0	tig00000004	494965	495011	(1703969)	+	(TCTGAGG)n	Simple_repeat	1	50	(0)	984
15	22.0	2.0	4.0	tig00000004	499123	499173	(1699807)	+	(CGC)n	Simple_repeat	1	50	(0)	985
12	18.9	2.6	2.6	tig00000004	501167	501204	(1697776)	+	(CCGATG)n	Simple_repeat	1	38	(0)	986
14	29.6	3.2	0.0	tig00000004	502021	502082	(1696898)	+	(CGCGCGC)n	Simple_repeat	1	64	(0)	987
13	14.1	0.0	6.1	tig00000004	504959	504993	(1693987)	+	(CGGCAC)n	Simple_repeat	1	33	(0)	988
15	21.4	5.4	6.8	tig00000004	519504	519577	(1679403)	+	(CG)n	Simple_repeat	1	73	(0)	989
13	18.9	2.8	0.0	tig00000004	522236	522271	(1676709)	+	(GTGCCC)n	Simple_repeat	1	37	(0)	990
16	11.2	3.2	3.2	tig00000004	524113	524143	(1674837)	+	(GC)n	Simple_repeat	1	31	(0)	991
15	25.9	0.0	0.0	tig00000004	529213	529254	(1669726)	+	(GGC)n	Simple_repeat	1	42	(0)	992
16	14.2	0.0	0.0	tig00000004	529880	529910	(1669070)	+	(GCGGC)n	Simple_repeat	1	31	(0)	993
15	20.0	0.0	0.0	tig00000004	530856	530884	(1668096)	+	(T)n	Simple_repeat	1	29	(0)	994
18	26.0	4.2	2.7	tig00000004	543814	543885	(1655095)	+	(GC)n	Simple_repeat	1	73	(0)	995
14	7.0	2.9	6.1	tig00000004	547677	547710	(1651270)	+	(CGGCG)n	Simple_repeat	1	33	(0)	996
17	14.4	3.9	5.9	tig00000004	548058	548109	(1650871)	+	(CGC)n	Simple_repeat	1	51	(0)	997
24	21.0	6.5	0.0	tig00000004	548110	548131	(1650849)	+	(GCGCC)n	Simple_repeat	4	82	(0)	998
13	13.6	7.1	2.3	tig00000004	553406	553447	(1645533)	+	(CGCCGTGG)n	Simple_repeat	1	44	(0)	999
22	20.6	7.3	4.0	tig00000004	557670	557765	(1641215)	+	(CG)n	Simple_repeat	1	99	(0)	1000
14	12.7	0.0	8.1	tig00000004	559157	559196	(1639784)	+	(GGCGGT)n	Simple_repeat	1	37	(0)	1001
13	15.4	5.6	0.0	tig00000004	559233	559268	(1639712)	+	(GCAGTGA)n	Simple_repeat	1	38	(0)	1002
14	8.6	10.9	5.2	tig00000004	580148	580202	(1618778)	+	(GCCGCT)n	Simple_repeat	1	58	(0)	1003
21	11.7	0.0	0.0	tig00000004	599564	599600	(1599380)	+	(TCGGGA)n	Simple_repeat	1	37	(0)	1004
17	29.8	1.4	1.4	tig00000004	616718	616788	(1582192)	+	(GCGCGCG)n	Simple_repeat	1	71	(0)	1005
13	19.7	1.9	7.8	tig00000004	618674	618727	(1580253)	+	(GGCGC)n	Simple_repeat	1	51	(0)	1006
14	22.8	3.2	4.9	tig00000004	618791	618852	(1580128)	+	(CGGCGG)n	Simple_repeat	1	61	(0)	1007
23	21.5	1.5	3.0	tig00000004	623200	623267	(1575713)	+	(GGCGCA)n	Simple_repeat	1	67	(0)	1008
11	14.1	10.3	0.0	tig00000004	625220	625258	(1573722)	+	(GGCGCGT)n	Simple_repeat	1	43	(0)	1009
17	16.8	2.4	2.4	tig00000004	627533	627574	(1571406)	+	(GCT)n	Simple_repeat	1	42	(0)	1010
13	17.8	5.3	0.0	tig00000004	632494	632531	(1566449)	+	(GCGCGGC)n	Simple_repeat	1	40	(0)	1011
16	24.8	4.3	2.8	tig00000004	650234	650303	(1548677)	+	(GCGC)n	Simple_repeat	1	71	(0)	1012
16	15.4	2.8	0.0	tig00000004	653382	653417	(1545563)	+	(TGCT)n	Simple_repeat	1	37	(0)	1013
13	39.7	1.1	1.1	tig00000004	676825	676916	(1522064)	+	(ACGAGC)n	Simple_repeat	1	92	(0)	1014
15	13.6	2.8	5.7	tig00000004	677797	677832	(1521148)	+	(GC)n	Simple_repeat	1	35	(0)	1015
11	24.1	0.0	0.0	tig00000004	682898	682931	(1516049)	+	(CCCACG)n	Simple_repeat	1	34	(0)	1016
191	33.3	0.0	0.0	tig00000004	704485	704529	(1494451)	C	L3b	LINE/CR1	(1083)	4149	4105	1017
197	21.6	0.0	3.1	tig00000004	721443	721509	(1477471)	+	L3b	LINE/CR1	4502	4566	(666)	1018
12	23.9	2.2	2.2	tig00000004	726769	726814	(1472166)	+	(ACGCGC)n	Simple_repeat	1	46	(0)	1019
12	23.3	0.0	4.8	tig00000004	738264	738307	(1460673)	+	(GAGCTCG)n	Simple_repeat	1	42	(0)	1020
13	19.4	8.1	3.1	tig00000004	755017	755078	(1443902)	+	(TGCGCG)n	Simple_repeat	1	65	(0)	1021
11	6.3	11.4	2.6	tig00000004	758474	758508	(1440472)	+	(GCGCACG)n	Simple_repeat	1	38	(0)	1022
18	26.4	4.0	1.3	tig00000004	775397	775470	(1423510)	+	(GCGCG)n	Simple_repeat	1	76	(0)	1023
13	16.8	3.9	5.9	tig00000004	776465	776516	(1422464)	+	(AGCAAGG)n	Simple_repeat	1	51	(0)	1024
14	12.2	5.8	7.8	tig00000004	785040	785091	(1413889)	+	(CGC)n	Simple_repeat	1	51	(0)	1025
11	13.2	5.7	2.8	tig00000004	790664	790698	(1408282)	+	(CGTCGCG)n	Simple_repeat	1	36	(0)	1026
12	14.9	3.3	0.0	tig00000004	796902	796931	(1402049)	+	(CGACTT)n	Simple_repeat	1	31	(0)	1027
13	19.6	7.4	1.8	tig00000004	798938	798991	(1399989)	+	G-rich	Low_complexity	1	57	(0)	1028
12	17.4	0.0	5.9	tig00000004	804485	804520	(1394460)	+	(GCGCG)n	Simple_repeat	1	34	(0)	1029
12	24.1	2.2	2.2	tig00000004	808626	808671	(1390309)	+	(GCGAAG)n	Simple_repeat	1	46	(0)	1030
14	15.3	2.5	5.1	tig00000004	810971	811010	(1387970)	+	(TCG)n	Simple_repeat	1	39	(0)	1031
13	10.4	12.7	3.3	tig00000004	819642	819696	(1379284)	+	(CTGCGCG)n	Simple_repeat	1	60	(0)	1032
18	12.2	4.0	6.1	tig00000004	827002	827051	(1371929)	+	(GGC)n	Simple_repeat	1	49	(0)	1033
15	10.2	9.1	2.1	tig00000004	857252	857295	(1341685)	+	(CACGAG)n	Simple_repeat	1	47	(0)	1034
15	22.1	2.0	2.0	tig00000004	863398	863446	(1335534)	+	(GCGCGT)n	Simple_repeat	1	49	(0)	1035
26	17.9	2.7	4.0	tig00000004	877550	877624	(1321356)	+	(TTTGCC)n	Simple_repeat	1	74	(0)	1036
16	10.0	0.0	5.9	tig00000004	884581	884616	(1314364)	+	(CGCGTG)n	Simple_repeat	1	34	(0)	1037
15	27.3	2.0	2.0	tig00000004	894970	895019	(1303961)	+	(GC)n	Simple_repeat	1	50	(0)	1038
17	33.6	0.0	2.4	tig00000004	897489	897573	(1301407)	+	(GCGGCG)n	Simple_repeat	1	83	(0)	1039
14	24.5	2.3	0.0	tig00000004	902008	902050	(1296930)	+	(GGC)n	Simple_repeat	1	44	(0)	1040
13	25.2	0.0	2.3	tig00000004	902994	903037	(1295943)	+	(CGCCG)n	Simple_repeat	1	43	(0)	1041
18	19.5	6.4	0.0	tig00000004	903381	903427	(1295553)	+	(CG)n	Simple_repeat	1	50	(0)	1042
12	14.9	4.9	4.9	tig00000004	903575	903615	(1295365)	+	(CGC)n	Simple_repeat	1	41	(0)	1043
14	11.7	8.1	0.0	tig00000004	904198	904234	(1294746)	+	(TGCGCC)n	Simple_repeat	1	40	(0)	1044
14	19.4	0.0	2.8	tig00000004	904277	904313	(1294667)	+	(CGC)n	Simple_repeat	1	36	(0)	1045
30	23.4	1.8	5.6	tig00000004	904966	905077	(1293903)	+	(GCG)n	Simple_repeat	1	108	(0)	1046
13	27.3	1.3	6.7	tig00000004	907244	907322	(1291658)	+	(CGCCCCG)n	Simple_repeat	1	75	(0)	1047
11	16.1	4.3	6.5	tig00000004	911602	911648	(1287332)	+	(GCAGCGC)n	Simple_repeat	1	46	(0)	1048
12	8.5	0.0	7.4	tig00000004	912010	912038	(1286942)	+	G-rich	Low_complexity	1	27	(0)	1049
20	12.4	5.2	5.2	tig00000004	912090	912147	(1286833)	+	(GCG)n	Simple_repeat	1	58	(0)	1050
11	21.1	2.5	2.5	tig00000004	916922	916961	(1282019)	+	(CGGCAT)n	Simple_repeat	1	40	(0)	1051
25	14.1	5.9	4.3	tig00000004	920494	920561	(1278419)	+	(GC)n	Simple_repeat	1	69	(0)	1052
11	13.2	5.7	2.8	tig00000004	927405	927439	(1271541)	+	(ACAAGC)n	Simple_repeat	1	36	(0)	1053
12	4.0	7.1	3.5	tig00000004	931353	931380	(1267600)	+	(GGCGC)n	Simple_repeat	1	29	(0)	1054
13	20.1	0.0	2.9	tig00000004	933352	933387	(1265593)	+	(CGG)n	Simple_repeat	1	35	(0)	1055
11	20.2	2.9	0.0	tig00000004	935973	936006	(1262974)	+	(GGCCGA)n	Simple_repeat	1	35	(0)	1056
11	7.4	10.3	0.0	tig00000004	936280	936308	(1262672)	+	(GCGCTC)n	Simple_repeat	1	32	(0)	1057
14	24.0	0.0	0.0	tig00000004	936363	936401	(1262579)	+	(GCGCG)n	Simple_repeat	1	39	(0)	1058
12	16.6	0.0	0.0	tig00000004	936548	936574	(1262406)	+	(GCGGC)n	Simple_repeat	1	27	(0)	1059
60	1.6	1.5	1.5	tig00000004	936634	936700	(1262280)	+	(GCGCCACAA)n	Simple_repeat	1	67	(0)	1060
15	18.0	5.0	2.4	tig00000004	939576	939615	(1259365)	+	(CG)n	Simple_repeat	1	41	(0)	1061
14	22.2	5.8	0.0	tig00000004	939659	939710	(1259270)	+	(GGTGGC)n	Simple_repeat	1	55	(0)	1062
12	15.5	3.5	0.0	tig00000004	942141	942169	(1256811)	+	(GCGAT)n	Simple_repeat	1	30	(0)	1063
14	17.5	7.5	1.8	tig00000004	945661	945713	(1253267)	+	(CAGCG)n	Simple_repeat	1	56	(0)	1064
15	15.5	0.0	0.0	tig00000004	948273	948301	(1250679)	+	(CCG)n	Simple_repeat	1	29	(0)	1065
12	15.9	5.7	0.0	tig00000004	948496	948530	(1250450)	+	G-rich	Low_complexity	1	37	(0)	1066
13	14.0	10.2	1.9	tig00000004	955039	955087	(1243893)	+	(GCTCGGT)n	Simple_repeat	1	53	(0)	1067
13	17.1	2.3	4.8	tig00000004	955335	955377	(1243603)	+	(TCGCGC)n	Simple_repeat	1	42	(0)	1068
11	12.9	8.7	4.2	tig00000004	960468	960513	(1238467)	+	(GCTGCC)n	Simple_repeat	1	48	(0)	1069
16	14.5	2.5	2.5	tig00000004	968205	968244	(1230736)	+	(CGCCG)n	Simple_repeat	1	40	(0)	1070
12	29.5	0.0	2.0	tig00000004	972790	972840	(1226140)	+	(CGCTCG)n	Simple_repeat	1	50	(0)	1071
14	30.4	0.0	0.0	tig00000004	975086	975137	(1223843)	+	(GTGCGC)n	Simple_repeat	1	52	(0)	1072
15	20.9	3.6	5.6	tig00000004	983935	983989	(1214991)	+	(CG)n	Simple_repeat	1	54	(0)	1073
11	17.0	2.9	2.9	tig00000004	988452	988486	(1210494)	+	(CGACGC)n	Simple_repeat	1	35	(0)	1074
19	18.1	5.7	5.7	tig00000004	992305	992374	(1206606)	+	(CG)n	Simple_repeat	1	70	(0)	1075
15	4.8	4.5	0.0	tig00000004	1013719	1013740	(1185240)	+	(GC)n	Simple_repeat	1	23	(0)	1076
14	18.2	3.6	5.6	tig00000004	1017893	1017947	(1181033)	+	(GCGCGTG)n	Simple_repeat	1	54	(0)	1077
14	16.6	11.3	2.6	tig00000004	1021604	1021674	(1177306)	+	(TGGTGGC)n	Simple_repeat	1	77	(0)	1078
16	17.4	4.9	2.4	tig00000004	1031733	1031773	(1167207)	+	(GC)n	Simple_repeat	1	42	(0)	1079
12	26.5	0.0	5.8	tig00000004	1035551	1035605	(1163375)	+	G-rich	Low_complexity	1	52	(0)	1080
12	13.6	0.0	8.6	tig00000004	1037898	1037935	(1161045)	+	(GCGCGT)n	Simple_repeat	1	35	(0)	1081
15	7.5	3.3	3.3	tig00000004	1041971	1042000	(1156980)	+	(GCG)n	Simple_repeat	1	30	(0)	1082
12	31.3	1.8	0.0	tig00000004	1042237	1042291	(1156689)	+	(GGCGCA)n	Simple_repeat	1	56	(0)	1083
38	0.0	0.0	2.6	tig00000004	1044293	1044332	(1154648)	+	(AATCCTC)n	Simple_repeat	1	39	(0)	1084
12	13.7	0.0	0.0	tig00000004	1047664	1047687	(1151293)	+	(TGCG)n	Simple_repeat	1	24	(0)	1085
13	8.1	3.6	3.6	tig00000004	1055207	1055234	(1143746)	+	(TGC)n	Simple_repeat	1	28	(0)	1086
13	14.3	3.0	3.0	tig00000004	1055402	1055434	(1143546)	+	(CGG)n	Simple_repeat	1	33	(0)	1087
15	28.3	5.3	2.6	tig00000004	1059326	1059401	(1139579)	+	(GC)n	Simple_repeat	1	78	(0)	1088
11	25.3	0.0	4.5	tig00000004	1062053	1062098	(1136882)	+	(GCCGCGC)n	Simple_repeat	1	44	(0)	1089
11	19.2	5.9	3.9	tig00000004	1064913	1064963	(1134017)	+	(CGCGAC)n	Simple_repeat	1	52	(0)	1090
12	7.5	0.0	12.5	tig00000004	1066827	1066862	(1132118)	+	(CGCGAG)n	Simple_repeat	1	32	(0)	1091
22	13.4	9.9	4.7	tig00000004	1076785	1076865	(1122115)	+	(CG)n	Simple_repeat	1	85	(0)	1092
13	26.3	3.6	1.8	tig00000004	1082439	1082494	(1116486)	+	(GGC)n	Simple_repeat	1	57	(0)	1093
16	21.7	0.0	2.6	tig00000004	1083150	1083188	(1115792)	+	(GC)n	Simple_repeat	1	38	(0)	1094
13	19.5	0.0	2.8	tig00000004	1099489	1099525	(1099455)	+	(GTGTTC)n	Simple_repeat	1	36	(0)	1095
23	16.8	5.4	5.4	tig00000004	1102128	1102201	(1096779)	+	(CG)n	Simple_repeat	1	74	(0)	1096
11	24.7	3.6	3.6	tig00000004	1102240	1102295	(1096685)	+	(CACGGC)n	Simple_repeat	1	56	(0)	1097
13	9.7	0.0	0.0	tig00000004	1102446	1102467	(1096513)	+	(GCA)n	Simple_repeat	1	22	(0)	1098
12	21.7	0.0	0.0	tig00000004	1105470	1105501	(1093479)	+	(CTCTGC)n	Simple_repeat	1	32	(0)	1099
24	24.1	4.7	2.3	tig00000004	1109248	1109333	(1089647)	+	(CG)n	Simple_repeat	1	88	(0)	1100
11	24.1	0.0	0.0	tig00000004	1111134	1111167	(1087813)	+	(CGCGCA)n	Simple_repeat	1	34	(0)	1101
11	21.1	2.5	2.5	tig00000004	1115108	1115147	(1083833)	+	G-rich	Low_complexity	1	40	(0)	1102
13	20.8	4.3	2.1	tig00000004	1115364	1115409	(1083571)	+	(GCGCC)n	Simple_repeat	1	47	(0)	1103
47	33.5	0.0	0.0	tig00000004	1120192	1120356	(1078624)	+	(CACGAC)n	Simple_repeat	1	165	(0)	1104
20	23.1	5.4	2.6	tig00000004	1120373	1120446	(1078534)	+	(GC)n	Simple_repeat	1	76	(0)	1105
16	26.8	4.7	1.5	tig00000004	1121134	1121197	(1077783)	+	(CG)n	Simple_repeat	1	66	(0)	1106
16	0.0	5.0	0.0	tig00000004	1125636	1125655	(1073325)	+	(GC)n	Simple_repeat	1	21	(0)	1107
18	14.2	4.8	6.6	tig00000004	1127124	1127185	(1071795)	+	(GCGGC)n	Simple_repeat	1	61	(0)	1108
13	12.3	8.0	9.5	tig00000004	1127408	1127482	(1071498)	+	(GGCGC)n	Simple_repeat	1	74	(0)	1109
15	18.4	2.4	5.0	tig00000004	1136406	1136446	(1062534)	+	(GC)n	Simple_repeat	1	40	(0)	1110
13	26.2	0.0	5.7	tig00000004	1141017	1141072	(1057908)	+	(CCCGCG)n	Simple_repeat	1	53	(0)	1111
12	19.5	2.9	0.0	tig00000004	1143343	1143377	(1055603)	+	G-rich	Low_complexity	1	36	(0)	1112
16	24.0	0.0	0.0	tig00000004	1147486	1147529	(1051451)	+	(TAGGCG)n	Simple_repeat	1	44	(0)	1113
21	20.4	5.4	0.0	tig00000004	1147929	1147984	(1050996)	+	(GC)n	Simple_repeat	1	59	(0)	1114
12	22.1	3.9	3.9	tig00000004	1149322	1149372	(1049608)	+	(CGG)n	Simple_repeat	1	51	(0)	1115
12	21.1	2.5	2.5	tig00000004	1154886	1154925	(1044055)	+	(GCGC)n	Simple_repeat	1	40	(0)	1116
11	13.6	2.8	5.7	tig00000004	1164596	1164631	(1034349)	+	(CAGCGC)n	Simple_repeat	1	35	(0)	1117
20	16.9	5.7	0.0	tig00000004	1176085	1176137	(1022843)	+	(AGTAGA)n	Simple_repeat	1	56	(0)	1118
13	15.0	1.5	13.3	tig00000004	1181526	1181592	(1017388)	+	(CGGCGT)n	Simple_repeat	1	60	(0)	1119
18	16.8	2.5	0.0	tig00000004	1182645	1182703	(1016277)	+	(CGC)n	Simple_repeat	1	60	(0)	1120
12	16.1	0.0	12.8	tig00000004	1187082	1187134	(1011846)	+	(GCAGCGC)n	Simple_repeat	1	47	(0)	1121
13	13.1	0.0	8.3	tig00000004	1199279	1199317	(999663)	+	(GACGCG)n	Simple_repeat	1	36	(0)	1122
11	28.0	0.0	5.6	tig00000004	1200134	1200190	(998790)	+	(TCGAGC)n	Simple_repeat	1	54	(0)	1123
12	18.8	2.1	6.5	tig00000004	1201663	1201710	(997270)	+	(CGCGAC)n	Simple_repeat	1	46	(0)	1124
13	28.5	2.7	4.2	tig00000004	1203763	1203835	(995145)	+	(GCGGC)n	Simple_repeat	1	72	(0)	1125
13	18.2	0.0	0.0	tig00000004	1212929	1212959	(986021)	+	(TGCTCA)n	Simple_repeat	1	31	(0)	1126
16	11.4	7.1	4.7	tig00000004	1215163	1215204	(983776)	+	(GC)n	Simple_repeat	1	43	(0)	1127
17	20.7	2.1	4.3	tig00000004	1215429	1215476	(983504)	+	(GC)n	Simple_repeat	1	47	(0)	1128
16	14.7	3.3	0.0	tig00000004	1218314	1218343	(980637)	+	(CG)n	Simple_repeat	1	31	(0)	1129
116	0.0	0.0	0.0	tig00000004	1220052	1220153	(978827)	+	(GCTTTGTGC)n	Simple_repeat	1	102	(0)	1130
18	16.7	4.4	6.0	tig00000004	1224599	1224666	(974314)	+	(GCGCGCG)n	Simple_repeat	1	67	(0)	1131
14	18.3	2.6	2.6	tig00000004	1232022	1232060	(966920)	+	(GCT)n	Simple_repeat	1	39	(0)	1132
12	22.5	4.8	4.8	tig00000004	1232564	1232625	(966355)	+	(GGC)n	Simple_repeat	1	62	(0)	1133
12	21.6	0.0	0.0	tig00000004	1237736	1237767	(961213)	+	(CGACGT)n	Simple_repeat	1	32	(0)	1134
16	18.9	2.3	2.3	tig00000004	1241589	1241632	(957348)	+	(GCC)n	Simple_repeat	1	44	(0)	1135
13	8.2	3.6	3.6	tig00000004	1273513	1273540	(925440)	+	(TGC)n	Simple_repeat	1	28	(0)	1136
14	19.2	3.9	3.9	tig00000004	1279783	1279833	(919147)	+	(CGCGC)n	Simple_repeat	1	51	(0)	1137
14	20.2	5.2	6.6	tig00000004	1280362	1280438	(918542)	+	(GCCCGC)n	Simple_repeat	1	76	(0)	1138
13	23.0	0.0	6.2	tig00000004	1283116	1283166	(915814)	+	(GTCGTG)n	Simple_repeat	1	48	(0)	1139
13	18.4	0.0	0.0	tig00000004	1290268	1290298	(908682)	+	(GCGGCC)n	Simple_repeat	1	31	(0)	1140
12	20.1	5.0	0.0	tig00000004	1295150	1295189	(903791)	+	(GCCACA)n	Simple_repeat	1	42	(0)	1141
20	29.4	2.2	2.2	tig00000004	1299294	1299383	(899597)	+	(CGCCG)n	Simple_repeat	1	90	(0)	1142
13	20.6	0.0	8.3	tig00000004	1312134	1312185	(886795)	+	(CGCTCGA)n	Simple_repeat	1	48	(0)	1143
15	18.8	10.8	1.2	tig00000004	1314933	1315006	(883974)	+	(GCGCACG)n	Simple_repeat	1	81	(0)	1144
16	21.3	0.0	2.3	tig00000004	1318867	1318911	(880069)	+	(CGGCGT)n	Simple_repeat	1	44	(0)	1145
12	22.4	0.0	2.7	tig00000004	1322785	1322822	(876158)	+	(CGCGAG)n	Simple_repeat	1	37	(0)	1146
17	13.0	6.5	4.3	tig00000004	1327055	1327100	(871880)	+	(GC)n	Simple_repeat	1	47	(0)	1147
196	30.9	3.1	9.9	tig00000004	1332732	1332828	(866152)	+	LFSINE_Vert	SINE/tRNA	353	443	(16)	1148
13	27.8	3.5	1.7	tig00000004	1334648	1334705	(864275)	+	(CGG)n	Simple_repeat	1	59	(0)	1149
14	19.9	2.4	2.4	tig00000004	1351686	1351727	(847253)	+	(AGC)n	Simple_repeat	1	42	(0)	1150
12	18.1	0.0	3.1	tig00000004	1361002	1361034	(837946)	+	(GCTGC)n	Simple_repeat	1	32	(0)	1151
18	13.1	10.0	1.5	tig00000004	1363825	1363884	(835096)	+	(CGCGGCG)n	Simple_repeat	1	65	(0)	1152
15	19.7	2.3	2.3	tig00000004	1365605	1365647	(833333)	+	(GGC)n	Simple_repeat	1	43	(0)	1153
24	20.3	6.7	1.3	tig00000004	1366869	1366943	(832037)	+	(CG)n	Simple_repeat	1	79	(0)	1154
12	25.1	0.0	7.3	tig00000004	1370205	1370263	(828717)	+	A-rich	Low_complexity	1	55	(0)	1155
19	13.2	0.0	10.9	tig00000004	1370783	1370843	(828137)	+	(CGCGG)n	Simple_repeat	1	55	(0)	1156
17	21.1	1.7	5.2	tig00000004	1376572	1376631	(822349)	+	G-rich	Low_complexity	1	58	(0)	1157
11	24.1	6.7	1.6	tig00000004	1378595	1378654	(820326)	+	(GCGACG)n	Simple_repeat	1	63	(0)	1158
17	22.4	2.1	0.0	tig00000004	1383104	1383150	(815830)	+	(GCCGCT)n	Simple_repeat	1	48	(0)	1159
12	28.9	0.0	0.0	tig00000004	1384062	1384103	(814877)	+	(CCATCG)n	Simple_repeat	1	42	(0)	1160
13	16.6	2.2	6.8	tig00000004	1387555	1387600	(811380)	+	(GCGCGAC)n	Simple_repeat	1	44	(0)	1161
15	5.0	0.0	4.5	tig00000004	1391999	1392021	(806959)	+	(CG)n	Simple_repeat	1	22	(0)	1162
27	15.3	5.8	2.8	tig00000004	1399036	1399104	(799876)	+	(GC)n	Simple_repeat	1	71	(0)	1163
11	18.9	8.0	1.9	tig00000004	1401155	1401204	(797776)	+	(CGCGTCG)n	Simple_repeat	1	53	(0)	1164
22	23.9	3.4	0.0	tig00000004	1405854	1405912	(793068)	+	(GC)n	Simple_repeat	1	61	(0)	1165
14	22.1	4.3	0.0	tig00000004	1406838	1406884	(792096)	+	(AGCGC)n	Simple_repeat	1	49	(0)	1166
13	18.5	7.0	0.0	tig00000004	1410432	1410474	(788506)	+	(CTCGTG)n	Simple_repeat	1	46	(0)	1167
12	17.6	0.0	0.0	tig00000004	1412699	1412725	(786255)	+	(GACT)n	Simple_repeat	1	27	(0)	1168
13	22.5	2.5	9.3	tig00000004	1417699	1417778	(781202)	+	(GCGCCG)n	Simple_repeat	1	75	(0)	1169
17	21.1	0.0	5.8	tig00000004	1417768	1417822	(781158)	+	(TGGCGT)n	Simple_repeat	1	52	(0)	1170
14	2.7	12.2	4.5	tig00000004	1424635	1424675	(774305)	+	(CGCCAT)n	Simple_repeat	1	44	(0)	1171
26	14.7	0.0	0.0	tig00000004	1444862	1444908	(754072)	+	(TTTCG)n	Simple_repeat	1	47	(0)	1172
13	11.9	0.0	12.2	tig00000004	1454583	1454628	(744352)	+	(CGCGC)n	Simple_repeat	1	41	(0)	1173
13	25.4	0.0	8.3	tig00000004	1455696	1455760	(743220)	+	(CGCGG)n	Simple_repeat	1	60	(0)	1174
13	18.7	0.0	5.3	tig00000004	1459677	1459716	(739264)	+	(GCGCG)n	Simple_repeat	1	38	(0)	1175
182	26.5	8.2	0.0	tig00000004	1463235	1463283	(735697)	C	MamRTE1	LINE/RTE-BovB	(2876)	936	884	1176
18	10.6	8.8	5.7	tig00000004	1485908	1485975	(713005)	+	(CGCGCG)n	Simple_repeat	1	70	(0)	1177
17	24.2	0.0	3.6	tig00000004	1487369	1487425	(711555)	+	(CGCGC)n	Simple_repeat	1	55	(0)	1178
13	8.8	0.0	4.0	tig00000004	1537268	1537293	(661687)	+	(GCC)n	Simple_repeat	1	25	(0)	1179
13	16.9	3.0	0.0	tig00000004	1540036	1540068	(658912)	+	(CGCACG)n	Simple_repeat	1	34	(0)	1180
16	32.0	0.0	2.8	tig00000004	1541676	1541704	(657276)	+	(CGCCCG)n	Simple_repeat	1	69	(0)	1181
18	22.1	2.4	0.0	tig00000004	1541705	1541746	(657234)	+	(CG)n	Simple_repeat	1	43	(0)	1182
12	19.1	2.6	2.6	tig00000004	1544582	1544619	(654361)	+	(GTCGCC)n	Simple_repeat	1	38	(0)	1183
12	16.6	0.0	0.0	tig00000004	1559895	1559921	(639059)	+	(TTAT)n	Simple_repeat	1	27	(0)	1184
12	11.6	3.3	3.3	tig00000004	1564839	1564868	(634112)	+	(GCG)n	Simple_repeat	1	30	(0)	1185
14	15.6	2.6	2.6	tig00000004	1573003	1573040	(625940)	+	(CGCCTCG)n	Simple_repeat	1	38	(0)	1186
12	31.6	0.0	4.6	tig00000004	1579285	1579352	(619628)	+	(CGGCAC)n	Simple_repeat	1	65	(0)	1187
19	20.6	8.1	2.2	tig00000004	1579465	1579551	(619429)	+	(CTCGTG)n	Simple_repeat	1	92	(0)	1188
17	24.5	3.7	6.3	tig00000004	1584884	1584964	(614016)	+	(GC)n	Simple_repeat	1	79	(0)	1189
15	22.7	0.0	2.3	tig00000004	1585624	1585667	(613313)	+	(CCCCTCG)n	Simple_repeat	1	43	(0)	1190
14	8.5	4.4	9.3	tig00000004	1593510	1593554	(605426)	+	(CCGC)n	Simple_repeat	1	43	(0)	1191
14	25.4	3.1	3.1	tig00000004	1597357	1597420	(601560)	+	(TGCGCG)n	Simple_repeat	1	64	(0)	1192
22	20.3	6.1	6.1	tig00000004	1597864	1597977	(601003)	+	(AGC)n	Simple_repeat	1	114	(0)	1193
12	22.5	3.1	6.5	tig00000004	1598262	1598325	(600655)	+	(CGGCCG)n	Simple_repeat	1	62	(0)	1194
13	21.8	6.2	0.0	tig00000004	1601796	1601843	(597137)	+	(CGGTCG)n	Simple_repeat	1	51	(0)	1195
15	23.4	0.0	5.7	tig00000004	1606465	1606520	(592460)	+	(TGGTCA)n	Simple_repeat	1	53	(0)	1196
182	28.9	0.0	0.0	tig00000004	1608105	1608149	(590831)	+	MER5A	DNA/hAT-Charlie	7	51	(138)	1197
23	17.0	6.6	1.6	tig00000004	1612307	1612367	(586613)	+	(GC)n	Simple_repeat	1	64	(0)	1198
28	0.0	0.0	0.0	tig00000004	1642652	1642677	(556303)	+	(GCC)n	Simple_repeat	1	26	(0)	1199
12	26.1	0.0	4.3	tig00000004	1644780	1644828	(554152)	+	(GGCC)n	Simple_repeat	1	47	(0)	1200
12	20.1	2.9	0.0	tig00000004	1646132	1646165	(552815)	+	(CGGTG)n	Simple_repeat	1	35	(0)	1201
15	13.2	5.7	2.8	tig00000004	1656716	1656750	(542230)	+	(CG)n	Simple_repeat	1	36	(0)	1202
13	24.4	0.0	4.4	tig00000004	1658137	1658183	(540797)	+	(CGC)n	Simple_repeat	1	45	(0)	1203
12	25.1	1.6	6.6	tig00000004	1664473	1664536	(534444)	+	(GCCGCCA)n	Simple_repeat	1	61	(0)	1204
12	14.7	3.3	0.0	tig00000004	1675257	1675286	(523694)	+	(GGCGGT)n	Simple_repeat	1	31	(0)	1205
15	12.7	4.1	6.2	tig00000004	1675639	1675687	(523293)	+	(GCTCGAA)n	Simple_repeat	1	48	(0)	1206
27	25.0	3.8	3.8	tig00000004	1678092	1678197	(520783)	+	(CG)n	Simple_repeat	1	106	(0)	1207
14	16.9	3.9	5.9	tig00000004	1678280	1678331	(520649)	+	(CGCCG)n	Simple_repeat	1	51	(0)	1208
12	13.6	2.8	5.7	tig00000004	1678755	1678790	(520190)	+	(CGC)n	Simple_repeat	1	35	(0)	1209
19	21.4	3.3	1.6	tig00000004	1680943	1681006	(517974)	+	(GCACGC)n	Simple_repeat	1	65	(0)	1210
13	9.4	0.0	12.8	tig00000004	1681076	1681119	(517861)	+	(GCGCGCC)n	Simple_repeat	1	39	(0)	1211
15	9.3	9.4	7.4	tig00000004	1684787	1684839	(514141)	+	(GC)n	Simple_repeat	1	54	(0)	1212
18	16.1	4.5	2.2	tig00000004	1685344	1685387	(513593)	+	(GC)n	Simple_repeat	1	45	(0)	1213
13	20.9	8.1	1.5	tig00000004	1687330	1687391	(511589)	+	(CGTCCG)n	Simple_repeat	1	66	(0)	1214
24	24.5	2.9	4.8	tig00000004	1688764	1688868	(510112)	+	(CGCG)n	Simple_repeat	1	103	(0)	1215
16	22.0	3.5	5.3	tig00000004	1692247	1692304	(506676)	+	(CG)n	Simple_repeat	1	57	(0)	1216
14	7.7	3.3	3.3	tig00000004	1693421	1693450	(505530)	+	(CGCGC)n	Simple_repeat	1	30	(0)	1217
40	0.0	0.0	0.0	tig00000004	1694994	1695030	(503950)	+	(CGTCCGAGG)n	Simple_repeat	1	37	(0)	1218
16	8.8	0.0	4.0	tig00000004	1696694	1696719	(502261)	+	(GC)n	Simple_repeat	1	25	(0)	1219
23	16.6	6.8	4.0	tig00000004	1702801	1702873	(496107)	+	(GC)n	Simple_repeat	1	75	(0)	1220
16	9.9	10.6	4.0	tig00000004	1703083	1703129	(495851)	+	(GC)n	Simple_repeat	1	50	(0)	1221
13	21.9	0.0	4.5	tig00000004	1704740	1704785	(494195)	+	(GCTGCGC)n	Simple_repeat	1	44	(0)	1222
14	20.8	5.1	3.3	tig00000004	1705227	1705285	(493695)	+	(GCGCGCA)n	Simple_repeat	1	60	(0)	1223
11	29.7	2.0	0.0	tig00000004	1706668	1706716	(492264)	+	(AGCGCG)n	Simple_repeat	1	50	(0)	1224
19	22.3	5.6	2.7	tig00000004	1709579	1709649	(489331)	+	(GC)n	Simple_repeat	1	73	(0)	1225
12	19.5	2.6	2.6	tig00000004	1713076	1713113	(485867)	+	(CGGTGC)n	Simple_repeat	1	38	(0)	1226
11	18.7	4.3	4.3	tig00000004	1713205	1713250	(485730)	+	(CTCGCGA)n	Simple_repeat	1	46	(0)	1227
17	24.4	0.0	6.6	tig00000004	1718386	1718450	(480530)	+	(CCG)n	Simple_repeat	1	61	(0)	1228
12	27.0	1.6	4.9	tig00000004	1720584	1720646	(478334)	+	(CGCGCTG)n	Simple_repeat	1	61	(0)	1229
11	27.3	2.0	2.0	tig00000004	1723427	1723476	(475504)	+	(GCGGCA)n	Simple_repeat	1	50	(0)	1230
12	23.5	0.0	0.0	tig00000004	1723490	1723524	(475456)	+	(CCGCGA)n	Simple_repeat	1	35	(0)	1231
15	23.3	2.2	0.0	tig00000004	1724903	1724947	(474033)	+	(GCGCTC)n	Simple_repeat	1	46	(0)	1232
15	25.0	4.3	0.0	tig00000004	1726378	1726424	(472556)	+	(GC)n	Simple_repeat	1	49	(0)	1233
12	3.8	6.5	6.5	tig00000004	1728460	1728490	(470490)	+	(GCCGC)n	Simple_repeat	1	31	(0)	1234
15	16.8	5.8	5.8	tig00000004	1745871	1745922	(453058)	+	(CG)n	Simple_repeat	1	52	(0)	1235
17	21.4	0.0	0.0	tig00000004	1747203	1747245	(451735)	+	(TCGCGC)n	Simple_repeat	1	43	(0)	1236
13	24.3	4.4	4.4	tig00000004	1764028	1764095	(434885)	+	(GCGGC)n	Simple_repeat	1	68	(0)	1237
13	24.7	0.0	0.0	tig00000004	1768172	1768209	(430771)	+	(CGTGGC)n	Simple_repeat	1	38	(0)	1238
12	22.1	0.0	0.0	tig00000004	1772824	1772855	(426125)	+	(CGCGAT)n	Simple_repeat	1	32	(0)	1239
12	15.1	8.7	2.0	tig00000004	1785791	1785836	(413144)	+	(CGCGCT)n	Simple_repeat	1	49	(0)	1240
15	19.8	4.8	4.8	tig00000004	1787370	1787432	(411548)	+	(GCGAGA)n	Simple_repeat	1	63	(0)	1241
12	27.1	2.3	0.0	tig00000004	1802204	1802247	(396733)	+	(GCC)n	Simple_repeat	1	45	(0)	1242
16	21.0	5.9	1.9	tig00000004	1805293	1805343	(393637)	+	(CG)n	Simple_repeat	1	53	(0)	1243
16	24.2	3.3	1.6	tig00000004	1836902	1836961	(362019)	+	(CGCGCGG)n	Simple_repeat	1	61	(0)	1244
14	25.9	1.5	4.8	tig00000004	1878159	1878223	(320757)	+	(CCGCG)n	Simple_repeat	1	63	(0)	1245
13	18.1	0.0	10.4	tig00000004	1889170	1889222	(309758)	+	(CGCTGC)n	Simple_repeat	1	48	(0)	1246
14	24.2	3.6	1.8	tig00000004	1904959	1905013	(293967)	+	(CCGCGG)n	Simple_repeat	1	56	(0)	1247
11	7.3	10.3	0.0	tig00000004	1924396	1924424	(274556)	+	(GCGCCT)n	Simple_repeat	1	32	(0)	1248
13	18.0	2.5	2.5	tig00000004	1929863	1929902	(269078)	+	(GGCGCGC)n	Simple_repeat	1	40	(0)	1249
13	21.1	0.0	5.0	tig00000004	1934905	1934946	(264034)	+	(GCCGC)n	Simple_repeat	1	40	(0)	1250
18	15.3	0.0	5.3	tig00000004	1937095	1937134	(261846)	+	(CG)n	Simple_repeat	1	38	(0)	1251
15	4.7	4.5	0.0	tig00000004	1937829	1937850	(261130)	+	(CG)n	Simple_repeat	1	23	(0)	1252
13	11.2	3.2	3.2	tig00000004	1944615	1944645	(254335)	+	(CGG)n	Simple_repeat	1	31	(0)	1253
15	20.5	2.8	7.3	tig00000004	1949622	1949692	(249288)	+	(CGCGCGC)n	Simple_repeat	1	68	(0)	1254
16	15.0	4.2	4.2	tig00000004	1951234	1951281	(247699)	+	(CGCCG)n	Simple_repeat	1	48	(0)	1255
15	4.3	8.3	0.0	tig00000004	1951619	1951642	(247338)	+	(GC)n	Simple_repeat	1	26	(0)	1256
24	20.2	7.2	2.3	tig00000004	1952312	1952394	(246586)	+	(GC)n	Simple_repeat	1	87	(0)	1257
12	14.8	8.2	3.9	tig00000004	1956050	1956098	(242882)	+	(GCGCGA)n	Simple_repeat	1	51	(0)	1258
15	17.7	5.0	2.4	tig00000004	1959462	1959501	(239479)	+	(GC)n	Simple_repeat	1	41	(0)	1259
13	3.1	15.2	0.0	tig00000004	1960220	1960252	(238728)	+	(TCGCGCA)n	Simple_repeat	1	38	(0)	1260
15	21.1	3.3	5.1	tig00000004	1964635	1964694	(234286)	+	(GCG)n	Simple_repeat	1	59	(0)	1261
19	15.0	0.0	0.0	tig00000004	1969427	1969463	(229517)	+	(CCCTCG)n	Simple_repeat	1	37	(0)	1262
14	23.1	3.4	3.4	tig00000004	1970436	1970494	(228486)	+	(TGCGCGC)n	Simple_repeat	1	59	(0)	1263
12	25.8	1.9	3.8	tig00000004	1970591	1970644	(228336)	+	(TCGCG)n	Simple_repeat	1	53	(0)	1264
19	18.3	10.0	2.1	tig00000004	1972938	1973027	(225953)	+	(GCGCCGC)n	Simple_repeat	1	97	(0)	1265
12	30.1	4.6	0.0	tig00000004	1975556	1975620	(223360)	+	(CACGAT)n	Simple_repeat	1	68	(0)	1266
15	21.9	6.0	2.9	tig00000004	1977459	1977525	(221455)	+	(CCGCG)n	Simple_repeat	1	69	(0)	1267
12	29.1	3.7	0.0	tig00000004	1979002	1979055	(219925)	+	G-rich	Low_complexity	1	56	(0)	1268
18	17.5	11.2	1.1	tig00000004	1983308	1983387	(215593)	+	(GCGCGCA)n	Simple_repeat	1	88	(0)	1269
19	17.4	4.3	2.1	tig00000004	1983660	1983706	(215274)	+	(GC)n	Simple_repeat	1	48	(0)	1270
19	21.2	3.9	5.2	tig00000004	1984017	1984094	(214886)	+	(GCGC)n	Simple_repeat	1	77	(0)	1271
12	17.0	2.9	2.9	tig00000004	1984977	1985011	(213969)	+	(CGCCG)n	Simple_repeat	1	35	(0)	1272
17	19.5	0.0	2.4	tig00000004	1987733	1987775	(211205)	+	(GCGAC)n	Simple_repeat	1	42	(0)	1273
15	14.8	0.0	7.5	tig00000004	1988082	1988124	(210856)	+	(CGTGGC)n	Simple_repeat	1	40	(0)	1274
13	15.0	5.1	2.5	tig00000004	1997116	1997154	(201826)	+	(TCGCGC)n	Simple_repeat	1	40	(0)	1275
11	24.8	2.0	4.0	tig00000004	2000733	2000783	(198197)	+	(CGCGCCT)n	Simple_repeat	1	50	(0)	1276
12	28.1	4.5	1.5	tig00000004	2007624	2007689	(191291)	+	(CGCGCAA)n	Simple_repeat	1	68	(0)	1277
14	13.2	2.9	2.9	tig00000004	2011154	2011188	(187792)	+	(CGCG)n	Simple_repeat	1	35	(0)	1278
13	20.3	6.7	3.2	tig00000004	2011713	2011772	(187208)	+	(GCGC)n	Simple_repeat	1	62	(0)	1279
14	23.9	0.0	2.2	tig00000004	2013562	2013607	(185373)	+	(GCGCGCC)n	Simple_repeat	1	45	(0)	1280
18	13.8	6.2	7.8	tig00000004	2014106	2014170	(184810)	+	(CG)n	Simple_repeat	1	64	(0)	1281
12	16.3	8.3	4.8	tig00000004	2016078	2016137	(182843)	+	(CGCCGCAT)n	Simple_repeat	1	62	(0)	1282
671	30.2	4.0	3.7	tig00000004	2027287	2027688	(171292)	C	LSU-rRNA_Hsa	rRNA	(510)	4525	4123	1283
476	31.4	1.3	3.9	tig00000004	2027882	2028116	(170864)	C	LSU-rRNA_Hsa	rRNA	(1195)	3840	3612	1283
293	26.4	3.3	2.6	tig00000004	2029057	2029208	(169772)	C	LSU-rRNA_Hsa	rRNA	(3379)	1656	1504	1284
339	27.3	0.0	0.0	tig00000004	2029357	2029455	(169525)	C	LSU-rRNA_Hsa	rRNA	(4621)	414	316	1284
249	27.5	0.0	0.0	tig00000004	2029608	2029687	(169293)	C	LSU-rRNA_Hsa	rRNA	(4924)	111	32	1284
261	18.9	1.3	2.7	tig00000004	2030195	2030270	(168710)	C	tRNA-Ala-GCA	tRNA	(0)	75	1	1285
267	34.0	2.8	0.9	tig00000004	2030283	2030389	(168591)	C	MamSINE1	SINE/tRNA-RTE	(168)	122	14	1286
253	34.8	0.0	0.0	tig00000004	2030595	2030709	(168271)	C	SSU-rRNA_Hsa	rRNA	(159)	1710	1596	1287
443	33.1	5.8	3.5	tig00000004	2030883	2031242	(167738)	C	SSU-rRNA_Hsa	rRNA	(477)	1392	1025	1287
13	19.2	2.2	4.5	tig00000004	2034430	2034474	(164506)	+	(CGAGCC)n	Simple_repeat	1	44	(0)	1288
13	19.6	1.9	6.0	tig00000004	2034649	2034700	(164280)	+	(GCGCTGC)n	Simple_repeat	1	50	(0)	1289
13	30.1	0.0	4.8	tig00000004	2041728	2041793	(157187)	+	(GCGCGG)n	Simple_repeat	1	63	(0)	1290
16	22.6	5.0	3.3	tig00000004	2058575	2058634	(140346)	+	(GC)n	Simple_repeat	1	61	(0)	1291
671	30.2	4.0	3.7	tig00000004	2061994	2062395	(136585)	C	LSU-rRNA_Hsa	rRNA	(510)	4525	4123	1292
476	31.4	1.3	3.9	tig00000004	2062589	2062823	(136157)	C	LSU-rRNA_Hsa	rRNA	(1195)	3840	3612	1292
293	26.4	3.3	2.6	tig00000004	2063764	2063915	(135065)	C	LSU-rRNA_Hsa	rRNA	(3379)	1656	1504	1293
339	27.3	0.0	0.0	tig00000004	2064064	2064162	(134818)	C	LSU-rRNA_Hsa	rRNA	(4621)	414	316	1293
249	27.5	0.0	0.0	tig00000004	2064315	2064394	(134586)	C	LSU-rRNA_Hsa	rRNA	(4924)	111	32	1293
261	18.9	1.3	2.7	tig00000004	2064902	2064977	(134003)	C	tRNA-Ala-GCA	tRNA	(0)	75	1	1294
267	34.0	2.8	0.9	tig00000004	2064990	2065096	(133884)	C	MamSINE1	SINE/tRNA-RTE	(168)	122	14	1295
253	34.8	0.0	0.0	tig00000004	2065302	2065416	(133564)	C	SSU-rRNA_Hsa	rRNA	(159)	1710	1596	1296
443	33.1	5.8	3.5	tig00000004	2065590	2065949	(133031)	C	SSU-rRNA_Hsa	rRNA	(477)	1392	1025	1296
12	18.9	2.6	2.6	tig00000004	2071540	2071577	(127403)	+	(GCATGC)n	Simple_repeat	1	38	(0)	1297
13	25.4	0.0	2.3	tig00000004	2076184	2076227	(122753)	+	(GGCGCG)n	Simple_repeat	1	43	(0)	1298
12	21.8	2.2	4.4	tig00000004	2081734	2081779	(117201)	+	(TGCGC)n	Simple_repeat	1	45	(0)	1299
17	11.3	10.8	5.1	tig00000004	2082243	2082316	(116664)	+	(CCACGCG)n	Simple_repeat	1	78	(0)	1300
12	16.7	4.5	4.5	tig00000004	2082343	2082386	(116594)	+	(TCGCGCG)n	Simple_repeat	1	44	(0)	1301
15	18.4	6.7	2.1	tig00000004	2083373	2083417	(115563)	+	(GC)n	Simple_repeat	1	47	(0)	1302
18	18.7	6.1	4.5	tig00000004	2092723	2092788	(106192)	+	(CG)n	Simple_repeat	1	67	(0)	1303
12	17.4	5.1	6.9	tig00000004	2094403	2094461	(104519)	+	(CACGCCG)n	Simple_repeat	1	58	(0)	1304
16	17.3	1.8	9.8	tig00000004	2102766	2102820	(96160)	+	(GC)n	Simple_repeat	1	51	(0)	1305
13	34.3	1.4	1.4	tig00000004	2123480	2123550	(75430)	+	(GGC)n	Simple_repeat	1	71	(0)	1306
12	28.1	1.9	1.9	tig00000004	2124886	2124938	(74042)	+	(GCGCAGC)n	Simple_repeat	1	53	(0)	1307
13	10.3	6.1	2.9	tig00000004	2132555	2132595	(66385)	+	(CTG)n	Simple_repeat	1	42	(0)	1308
14	18.1	0.0	0.0	tig00000004	2133571	2133602	(65378)	+	(CTTGGC)n	Simple_repeat	1	32	(0)	1309
13	28.9	0.0	2.0	tig00000004	2134100	2134151	(64829)	+	(GCGCCC)n	Simple_repeat	1	51	(0)	1310
12	12.8	5.6	2.7	tig00000004	2138558	2138593	(60387)	+	(CGAGCGG)n	Simple_repeat	1	37	(0)	1311
23	19.4	8.5	0.0	tig00000004	2139311	2139392	(59588)	+	(GCGGCC)n	Simple_repeat	1	89	(0)	1312
18	23.1	5.8	2.8	tig00000004	2144404	2144472	(54508)	+	(GC)n	Simple_repeat	1	71	(0)	1313
15	27.7	0.0	0.0	tig00000004	2144836	2144883	(54097)	+	(CCGCCA)n	Simple_repeat	1	48	(0)	1314
14	26.1	2.9	4.4	tig00000004	2146306	2146374	(52606)	+	(GCG)n	Simple_repeat	1	68	(0)	1315
12	10.8	2.9	6.1	tig00000004	2149038	2149071	(49909)	+	(TCGCCG)n	Simple_repeat	1	33	(0)	1316
13	13.3	0.0	8.3	tig00000004	2149979	2150017	(48963)	+	(GCTCGG)n	Simple_repeat	1	36	(0)	1317
12	6.7	5.4	8.3	tig00000004	2151766	2151802	(47178)	+	(CCAGCG)n	Simple_repeat	1	36	(0)	1318
15	30.5	0.0	0.0	tig00000004	2154102	2154154	(44826)	+	(GCAGGC)n	Simple_repeat	1	53	(0)	1319
23	28.3	1.4	0.0	tig00000004	2155347	2155419	(43561)	+	(GCC)n	Simple_repeat	1	74	(0)	1320
16	12.3	2.4	7.7	tig00000004	2156092	2156132	(42848)	+	(GC)n	Simple_repeat	1	39	(0)	1321
12	12.4	8.6	0.0	tig00000004	2161385	2161419	(37561)	+	(GCCGTT)n	Simple_repeat	1	38	(0)	1322
15	22.5	1.4	8.8	tig00000004	2162230	2162302	(36678)	+	(CGG)n	Simple_repeat	1	68	(0)	1323
15	28.5	3.8	2.5	tig00000004	2163498	2163586	(35394)	+	(CGCGG)n	Simple_repeat	1	90	(0)	1324
16	15.6	7.1	5.3	tig00000004	2167531	2167586	(31394)	+	(GC)n	Simple_repeat	1	57	(0)	1325
11	24.8	4.5	4.5	tig00000004	2171273	2171339	(27641)	+	(CGAGCG)n	Simple_repeat	1	67	(0)	1326
12	17.3	6.1	4.0	tig00000004	2174085	2174133	(24847)	+	(CGCCGCA)n	Simple_repeat	1	50	(0)	1327
16	17.1	6.5	0.0	tig00000004	2175425	2175470	(23510)	+	(CCGCCA)n	Simple_repeat	1	49	(0)	1328
16	11.3	5.0	2.4	tig00000004	2175669	2175708	(23272)	+	(CGCGCCCA)n	Simple_repeat	1	41	(0)	1329
14	23.3	0.0	0.0	tig00000004	2179244	2179283	(19697)	+	(CGCGCCC)n	Simple_repeat	1	40	(0)	1330
13	10.7	2.9	6.1	tig00000004	2186410	2186443	(12537)	+	(GCG)n	Simple_repeat	1	33	(0)	1331
16	19.4	6.1	2.0	tig00000004	2187231	2187279	(11701)	+	(GC)n	Simple_repeat	1	51	(0)	1332
11	3.6	10.0	3.1	tig00000004	2188385	2188414	(10566)	+	(CGCGCT)n	Simple_repeat	1	32	(0)	1333
13	25.5	3.9	0.0	tig00000013	749	799	(1135862)	+	(CGCGGA)n	Simple_repeat	1	53	(0)	1334
15	10.7	4.3	6.7	tig00000013	8554	8599	(1128062)	+	(CGGCT)n	Simple_repeat	1	45	(0)	1335
17	12.8	6.5	2.1	tig00000013	13801	13846	(1122815)	+	(ATGCGCA)n	Simple_repeat	1	48	(0)	1336
13	19.1	3.8	5.8	tig00000013	17044	17096	(1119565)	+	(CGC)n	Simple_repeat	1	52	(0)	1337
14	9.6	10.4	3.9	tig00000013	36986	37033	(1099628)	+	(CGC)n	Simple_repeat	1	51	(0)	1338
15	12.5	0.0	3.7	tig00000013	41142	41169	(1095492)	+	(GC)n	Simple_repeat	1	27	(0)	1339
12	15.1	2.3	7.3	tig00000013	45892	45934	(1090727)	+	(GCGTGCA)n	Simple_repeat	1	41	(0)	1340
15	17.7	7.8	5.1	tig00000013	85473	85549	(1051112)	+	(CGCTCG)n	Simple_repeat	1	79	(0)	1341
12	5.5	0.0	0.0	tig00000013	99245	99263	(1037398)	+	(CGG)n	Simple_repeat	1	19	(0)	1342
13	22.8	0.0	0.0	tig00000013	111933	111968	(1024693)	+	(ATGCCG)n	Simple_repeat	1	36	(0)	1343
12	23.4	2.5	0.0	tig00000013	119192	119231	(1017430)	+	(CGCGCC)n	Simple_repeat	1	41	(0)	1344
11	20.1	2.9	0.0	tig00000013	152367	152400	(984261)	+	(GCCGCA)n	Simple_repeat	1	35	(0)	1345
182	24.2	9.5	1.5	tig00000013	157076	157138	(979523)	+	OldhAT1	DNA/hAT-Ac	1038	1105	(1743)	1346
186	31.5	0.0	0.0	tig00000013	169834	169887	(966774)	C	LFSINE_Vert	SINE/tRNA	(53)	406	353	1347
17	21.6	1.8	3.6	tig00000013	204544	204600	(932061)	+	(ACGCGCG)n	Simple_repeat	1	56	(0)	1348
12	6.5	12.5	0.0	tig00000013	207560	207591	(929070)	+	(CGCGCT)n	Simple_repeat	1	36	(0)	1349
13	9.8	0.0	0.0	tig00000013	209884	209905	(926756)	+	(GCC)n	Simple_repeat	1	22	(0)	1350
15	17.5	0.0	0.0	tig00000013	209988	210019	(926642)	+	(CGA)n	Simple_repeat	1	32	(0)	1351
198	27.7	3.8	10.4	tig00000013	236833	236965	(899696)	C	OldhAT1	DNA/hAT-Ac	(1585)	1263	1139	1352
11	16.9	2.9	2.9	tig00000013	246788	246822	(889839)	+	(CCGTCG)n	Simple_repeat	1	35	(0)	1353
197	23.8	0.0	0.0	tig00000013	247861	247902	(888759)	+	MamRTE1	LINE/RTE-BovB	3057	3098	(714)	1354
12	16.1	4.3	6.5	tig00000013	299252	299298	(837363)	+	(GCCGC)n	Simple_repeat	1	46	(0)	1355
11	20.6	5.1	0.0	tig00000013	303190	303228	(833433)	+	(CGCGCAT)n	Simple_repeat	1	41	(0)	1356
16	21.5	1.7	5.3	tig00000013	309937	309995	(826666)	+	(GCAGC)n	Simple_repeat	1	57	(0)	1357
14	8.6	10.9	5.2	tig00000013	324756	324810	(811851)	+	(CGGCAG)n	Simple_repeat	1	58	(0)	1358
13	13.2	6.1	0.0	tig00000013	361607	361639	(775022)	+	(GCGCG)n	Simple_repeat	1	35	(0)	1359
17	25.8	1.8	0.0	tig00000013	369777	369831	(766830)	+	(GCGCGCG)n	Simple_repeat	1	56	(0)	1360
14	16.5	0.0	5.6	tig00000013	377901	377938	(758723)	+	(GCG)n	Simple_repeat	1	36	(0)	1361
15	19.6	6.5	5.1	tig00000013	378031	378107	(758554)	+	(CTGCGC)n	Simple_repeat	1	78	(0)	1362
224	30.3	2.2	2.2	tig00000013	401656	401746	(734915)	C	MamRTE1	LINE/RTE-BovB	(1874)	1938	1848	1363
19	16.0	8.0	3.9	tig00000013	405729	405803	(730858)	+	(CGCGCA)n	Simple_repeat	1	78	(0)	1364
13	17.8	4.2	4.2	tig00000013	406398	406445	(730216)	+	(CGCGC)n	Simple_repeat	1	48	(0)	1365
13	22.6	2.0	4.1	tig00000013	421061	421110	(715551)	+	(GGAGC)n	Simple_repeat	1	49	(0)	1366
11	24.1	0.0	0.0	tig00000013	443344	443377	(693284)	+	(GCGCGG)n	Simple_repeat	1	34	(0)	1367
14	12.0	0.0	3.6	tig00000013	449706	449734	(686927)	+	(GGC)n	Simple_repeat	1	28	(0)	1368
21	16.2	4.1	0.0	tig00000013	452365	452413	(684248)	+	(CGCGAG)n	Simple_repeat	1	51	(0)	1369
12	18.2	2.4	5.0	tig00000013	459649	459689	(676972)	+	(AGCGC)n	Simple_repeat	1	40	(0)	1370
14	16.3	3.6	7.4	tig00000013	464525	464580	(672081)	+	(CGCGG)n	Simple_repeat	1	54	(0)	1371
15	19.3	0.0	4.7	tig00000013	475203	475247	(661414)	+	(GGCAGCG)n	Simple_repeat	1	43	(0)	1372
17	12.1	2.6	2.6	tig00000013	493534	493571	(643090)	+	(AACGCA)n	Simple_repeat	1	38	(0)	1373
12	24.1	3.5	3.5	tig00000013	501896	501952	(634709)	+	(GCGGCA)n	Simple_repeat	1	57	(0)	1374
12	5.5	0.0	0.0	tig00000013	507547	507565	(629096)	+	(TCT)n	Simple_repeat	1	19	(0)	1375
12	12.6	0.0	3.7	tig00000013	508931	508958	(627703)	+	(GCGGC)n	Simple_repeat	1	27	(0)	1376
11	24.8	3.6	3.6	tig00000013	509222	509277	(627384)	+	(GCGCCT)n	Simple_repeat	1	56	(0)	1377
17	12.8	2.6	5.4	tig00000013	510386	510423	(626238)	+	(GC)n	Simple_repeat	1	37	(0)	1378
19	27.8	2.7	2.7	tig00000013	511287	511359	(625302)	+	(GC)n	Simple_repeat	1	73	(0)	1379
13	21.9	2.3	2.3	tig00000013	511411	511454	(625207)	+	(GACGCG)n	Simple_repeat	1	44	(0)	1380
14	9.4	8.8	0.0	tig00000013	522749	522782	(613879)	+	(GCTGCC)n	Simple_repeat	1	37	(0)	1381
13	25.9	5.1	3.8	tig00000013	524450	524528	(612133)	+	(GCAAGCA)n	Simple_repeat	1	80	(0)	1382
15	24.1	6.7	1.6	tig00000013	530211	530272	(606389)	+	(CG)n	Simple_repeat	1	65	(0)	1383
12	14.1	4.4	6.8	tig00000013	533900	533944	(602717)	+	(GGCGC)n	Simple_repeat	1	44	(0)	1384
27	5.4	2.6	0.0	tig00000013	544705	544743	(591918)	+	(GCTGA)n	Simple_repeat	1	40	(0)	1385
12	27.6	2.0	2.0	tig00000013	557726	557775	(578886)	+	(GCAC)n	Simple_repeat	1	50	(0)	1386
18	26.4	4.0	1.3	tig00000013	562918	562991	(573670)	+	(GCGCG)n	Simple_repeat	1	76	(0)	1387
13	16.8	3.9	5.9	tig00000013	563986	564037	(572624)	+	(AGCAAGG)n	Simple_repeat	1	51	(0)	1388
13	11.8	13.0	0.0	tig00000013	579520	579565	(557096)	+	(GTGCTC)n	Simple_repeat	1	52	(0)	1389
232	20.0	0.0	2.0	tig00000013	590564	590614	(546047)	C	tRNA-Met	tRNA	(15)	61	12	1390
443	33.1	5.8	3.5	tig00000013	591854	592213	(544448)	+	SSU-rRNA_Hsa	rRNA	1025	1392	(477)	1391
253	34.8	0.0	0.0	tig00000013	592387	592501	(544160)	+	SSU-rRNA_Hsa	rRNA	1596	1710	(159)	1391
249	27.5	0.0	0.0	tig00000013	593112	593191	(543470)	+	LSU-rRNA_Hsa	rRNA	32	111	(4924)	1392
339	27.3	0.0	0.0	tig00000013	593344	593442	(543219)	+	LSU-rRNA_Hsa	rRNA	316	414	(4621)	1392
293	26.4	3.3	2.6	tig00000013	593591	593742	(542919)	+	LSU-rRNA_Hsa	rRNA	1504	1656	(3379)	1392
476	31.4	1.3	3.9	tig00000013	594683	594917	(541744)	+	LSU-rRNA_Hsa	rRNA	3612	3840	(1195)	1393
671	30.2	4.0	3.7	tig00000013	595111	595512	(541149)	+	LSU-rRNA_Hsa	rRNA	4123	4525	(510)	1393
19	15.0	0.0	0.0	tig00000013	611775	611811	(524850)	+	(TCCTCT)n	Simple_repeat	1	37	(0)	1394
19	24.8	2.8	4.2	tig00000013	616674	616745	(519916)	+	(GC)n	Simple_repeat	1	71	(0)	1395
16	31.6	0.0	1.6	tig00000013	626014	626077	(510584)	+	(CGC)n	Simple_repeat	1	63	(0)	1396
16	16.3	1.5	11.3	tig00000013	626174	626241	(510420)	+	(CGCGGC)n	Simple_repeat	1	62	(0)	1397
15	21.5	4.0	2.0	tig00000013	627574	627623	(509038)	+	(TCG)n	Simple_repeat	1	51	(0)	1398
23	20.2	0.0	0.0	tig00000013	631767	631817	(504844)	+	(GGCGTT)n	Simple_repeat	1	51	(0)	1399
15	16.2	7.0	2.2	tig00000013	631962	632004	(504657)	+	(GC)n	Simple_repeat	1	45	(0)	1400
15	16.6	4.9	6.7	tig00000013	632284	632344	(504317)	+	(GCG)n	Simple_repeat	1	60	(0)	1401
30	0.0	0.0	0.0	tig00000013	640952	640979	(495682)	+	(TTGCCA)n	Simple_repeat	1	28	(0)	1402
13	21.7	0.0	2.6	tig00000013	649395	649433	(487228)	+	(GCGACA)n	Simple_repeat	1	38	(0)	1403
13	18.8	0.0	8.7	tig00000013	649604	649653	(487008)	+	(CGCCG)n	Simple_repeat	1	46	(0)	1404
13	21.3	0.0	0.0	tig00000013	655951	655983	(480678)	+	(ACGCTC)n	Simple_repeat	1	33	(0)	1405
12	19.7	0.0	0.0	tig00000013	656176	656204	(480457)	+	(GCGGC)n	Simple_repeat	1	29	(0)	1406
14	20.7	2.6	0.0	tig00000013	657704	657742	(478919)	+	(ACGGCC)n	Simple_repeat	1	40	(0)	1407
12	19.5	1.9	7.8	tig00000013	658444	658497	(478164)	+	(ACGACC)n	Simple_repeat	1	51	(0)	1408
12	27.3	0.0	5.5	tig00000013	659382	659439	(477222)	+	(CACGAC)n	Simple_repeat	1	55	(0)	1409
14	7.2	6.9	0.0	tig00000013	668992	669020	(467641)	+	(GAGCGC)n	Simple_repeat	1	31	(0)	1410
18	11.5	2.5	2.5	tig00000013	674333	674372	(462289)	+	(CGTTCA)n	Simple_repeat	1	40	(0)	1411
20	25.1	0.0	4.6	tig00000013	674441	674508	(462153)	+	(CGC)n	Simple_repeat	1	65	(0)	1412
13	21.8	5.8	4.3	tig00000013	678131	678199	(458462)	+	(TTCGCGC)n	Simple_repeat	1	70	(0)	1413
20	29.8	2.1	2.1	tig00000013	699869	699961	(436700)	+	(TCCGGC)n	Simple_repeat	1	93	(0)	1414
17	26.4	1.3	5.6	tig00000013	704007	704081	(432580)	+	(GCG)n	Simple_repeat	1	72	(0)	1415
12	17.7	4.0	6.1	tig00000013	719346	719395	(417266)	+	(TGGCGCG)n	Simple_repeat	1	49	(0)	1416
15	15.7	12.0	4.0	tig00000013	728309	728400	(408261)	+	(GCTGCGC)n	Simple_repeat	1	99	(0)	1417
12	21.5	3.9	3.9	tig00000013	729773	729824	(406837)	+	(GGCGCAT)n	Simple_repeat	1	52	(0)	1418
11	13.6	2.8	5.7	tig00000013	731379	731414	(405247)	+	(GGCGTC)n	Simple_repeat	1	35	(0)	1419
13	23.9	2.2	2.2	tig00000013	737128	737173	(399488)	+	(GCT)n	Simple_repeat	1	46	(0)	1420
11	16.9	2.9	2.9	tig00000013	737493	737527	(399134)	+	(TGCGCG)n	Simple_repeat	1	35	(0)	1421
14	13.2	2.9	2.9	tig00000013	746644	746678	(389983)	+	(CGCGC)n	Simple_repeat	1	35	(0)	1422
13	8.4	0.0	7.4	tig00000013	748951	748979	(387682)	+	(GGC)n	Simple_repeat	1	27	(0)	1423
12	15.3	3.9	8.2	tig00000013	753707	753757	(382904)	+	(GCGCGA)n	Simple_repeat	1	49	(0)	1424
13	24.2	1.6	6.9	tig00000013	772719	772779	(363882)	+	(GGC)n	Simple_repeat	1	58	(0)	1425
13	17.7	2.5	2.5	tig00000013	773432	773471	(363190)	+	(CGCGCTG)n	Simple_repeat	1	40	(0)	1426
15	23.9	4.5	0.0	tig00000013	774832	774875	(361786)	+	(CG)n	Simple_repeat	1	46	(0)	1427
14	15.8	5.5	5.5	tig00000013	776593	776647	(360014)	+	(GCTCGC)n	Simple_repeat	1	55	(0)	1428
12	22.4	0.0	2.7	tig00000013	779102	779139	(357522)	+	(GCCGC)n	Simple_repeat	1	37	(0)	1429
12	11.2	3.2	3.2	tig00000013	781774	781804	(354857)	+	(GCGCTC)n	Simple_repeat	1	31	(0)	1430
12	12.5	2.3	10.0	tig00000013	787187	787229	(349432)	+	(GCGGC)n	Simple_repeat	1	40	(0)	1431
25	17.9	4.4	5.6	tig00000013	788668	788758	(347903)	+	(GCGCG)n	Simple_repeat	1	90	(0)	1432
15	29.6	2.7	4.0	tig00000013	789944	790018	(346643)	+	(CG)n	Simple_repeat	1	74	(0)	1433
20	32.7	0.9	3.8	tig00000013	794088	794196	(342465)	+	(GGC)n	Simple_repeat	1	106	(0)	1434
12	11.1	3.2	3.2	tig00000013	794293	794323	(342338)	+	(CCGATG)n	Simple_repeat	1	31	(0)	1435
13	14.3	2.3	7.1	tig00000013	794343	794386	(342275)	+	(GAAGGC)n	Simple_repeat	1	42	(0)	1436
13	6.6	12.5	0.0	tig00000013	802399	802430	(334231)	+	(TGC)n	Simple_repeat	1	36	(0)	1437
22	30.2	0.0	0.0	tig00000013	804219	804288	(332373)	+	(CATGGC)n	Simple_repeat	1	70	(0)	1438
13	22.8	0.0	0.0	tig00000013	808857	808892	(327769)	+	(CCGCGCG)n	Simple_repeat	1	36	(0)	1439
15	18.3	4.4	2.2	tig00000013	831239	831283	(305378)	+	(GCC)n	Simple_repeat	1	46	(0)	1440
13	32.6	0.0	0.0	tig00000013	831745	831797	(304864)	+	(TGTCGA)n	Simple_repeat	1	53	(0)	1441
12	24.1	0.0	0.0	tig00000013	838428	838461	(298200)	+	G-rich	Low_complexity	1	34	(0)	1442
18	16.6	6.1	2.0	tig00000013	852522	852570	(284091)	+	(GC)n	Simple_repeat	1	51	(0)	1443
14	20.4	0.0	4.9	tig00000013	860137	860179	(276482)	+	(CGG)n	Simple_repeat	1	41	(0)	1444
13	22.8	3.6	3.6	tig00000013	861861	861915	(274746)	+	(CGAAGC)n	Simple_repeat	1	55	(0)	1445
14	16.0	2.7	2.7	tig00000013	867205	867241	(269420)	+	(GCGC)n	Simple_repeat	1	37	(0)	1446
13	25.5	0.0	4.2	tig00000013	879491	879540	(257121)	+	(TAGCGCG)n	Simple_repeat	1	48	(0)	1447
19	15.1	6.8	0.0	tig00000013	903619	903662	(232999)	+	(CG)n	Simple_repeat	1	47	(0)	1448
12	17.2	4.9	2.4	tig00000013	905349	905389	(231272)	+	(GGCGCAC)n	Simple_repeat	1	42	(0)	1449
19	21.8	4.3	4.3	tig00000013	910389	910457	(226204)	+	(GC)n	Simple_repeat	1	69	(0)	1450
181	28.0	0.0	0.0	tig00000013	911736	911785	(224876)	+	MamRTE1	LINE/RTE-BovB	2859	2908	(904)	1451
17	8.8	5.3	2.6	tig00000013	931937	931978	(204683)	+	(CGCACG)n	Simple_repeat	1	43	(0)	1452
12	7.3	2.9	9.1	tig00000013	938952	938986	(197675)	+	(GCCATC)n	Simple_repeat	1	33	(0)	1453
11	14.1	9.8	3.7	tig00000013	945476	945526	(191135)	+	(TGCGCG)n	Simple_repeat	1	54	(0)	1454
17	19.6	2.4	0.0	tig00000013	945690	945730	(190931)	+	(CCG)n	Simple_repeat	1	42	(0)	1455
195	22.6	7.1	10.4	tig00000013	950609	950707	(185954)	C	X6A_LINE	LINE/CR1	(892)	188	93	1456
21	19.0	5.6	4.2	tig00000013	953452	953522	(183139)	+	(GC)n	Simple_repeat	1	72	(0)	1457
13	19.8	4.6	6.2	tig00000013	954370	954434	(182227)	+	(GCGCTC)n	Simple_repeat	1	64	(0)	1458
13	30.4	1.9	0.0	tig00000013	955285	955337	(181324)	+	(CGCG)n	Simple_repeat	1	54	(0)	1459
11	29.1	3.0	3.0	tig00000013	971728	971793	(164868)	+	(AAGCGC)n	Simple_repeat	1	66	(0)	1460
17	12.3	5.4	2.6	tig00000013	979139	979175	(157486)	+	(CG)n	Simple_repeat	1	38	(0)	1461
14	21.3	2.2	2.2	tig00000013	980835	980879	(155782)	+	(CTGACG)n	Simple_repeat	1	45	(0)	1462
17	19.9	5.4	3.5	tig00000013	989060	989115	(147546)	+	(CG)n	Simple_repeat	1	57	(0)	1463
12	15.9	2.6	5.3	tig00000013	991575	991613	(145048)	+	(CGAACG)n	Simple_repeat	1	38	(0)	1464
15	24.3	2.8	7.2	tig00000013	1002300	1002371	(134290)	+	(CG)n	Simple_repeat	1	69	(0)	1465
13	20.4	7.6	2.9	tig00000013	1006727	1006741	(129920)	+	(CGGCGCA)n	Simple_repeat	1	39	(30)	1466
13	14.5	4.8	4.8	tig00000013	1006742	1006783	(129878)	+	(GCGCA)n	Simple_repeat	1	42	(0)	1467
13	20.4	7.6	2.9	tig00000013	1006784	1006792	(129869)	+	(CGGCGCA)n	Simple_repeat	40	69	(0)	1466
12	4.3	8.3	0.0	tig00000013	1018212	1018235	(118426)	+	(CGCCG)n	Simple_repeat	1	26	(0)	1468
14	25.4	1.9	1.9	tig00000013	1021078	1021130	(115531)	+	(CGACCA)n	Simple_repeat	1	53	(0)	1469
15	24.1	6.2	1.5	tig00000013	1022932	1022996	(113665)	+	(GCT)n	Simple_repeat	1	68	(0)	1470
18	24.1	4.8	0.0	tig00000013	1023494	1023556	(113105)	+	(CTG)n	Simple_repeat	1	66	(0)	1471
14	19.8	6.4	7.5	tig00000013	1024378	1024471	(112190)	+	(GCGTC)n	Simple_repeat	1	93	(0)	1472
12	23.4	3.7	3.7	tig00000013	1027451	1027504	(109157)	+	(CGCGT)n	Simple_repeat	1	54	(0)	1473
24	26.9	2.2	2.2	tig00000013	1031448	1031539	(105122)	+	(GCCGGC)n	Simple_repeat	1	92	(0)	1474
15	15.0	8.7	7.1	tig00000013	1039953	1040021	(96640)	+	(GC)n	Simple_repeat	1	70	(0)	1475
13	17.4	5.1	6.9	tig00000013	1040919	1040977	(95684)	+	(CGCCG)n	Simple_repeat	1	58	(0)	1476
13	22.5	2.0	4.1	tig00000013	1042649	1042698	(93963)	+	(GCCGCGC)n	Simple_repeat	1	49	(0)	1477
15	25.9	3.8	1.9	tig00000013	1061318	1061370	(75291)	+	(GC)n	Simple_repeat	1	54	(0)	1478
15	23.3	0.0	0.0	tig00000013	1066807	1066846	(69815)	+	(GCGCAA)n	Simple_repeat	1	40	(0)	1479
15	10.3	6.1	2.9	tig00000013	1078192	1078224	(58437)	+	(GC)n	Simple_repeat	1	34	(0)	1480
15	9.7	2.7	5.6	tig00000013	1078726	1078762	(57899)	+	(GCGACA)n	Simple_repeat	1	36	(0)	1481
13	32.5	0.0	1.7	tig00000013	1081620	1081678	(54983)	+	(GAGCGC)n	Simple_repeat	1	58	(0)	1482
13	12.7	0.0	0.0	tig00000013	1085733	1085758	(50903)	+	(GCGCC)n	Simple_repeat	1	26	(0)	1483
11	21.2	2.5	2.5	tig00000013	1087172	1087211	(49450)	+	(GCGCCA)n	Simple_repeat	1	40	(0)	1484
15	3.7	7.1	0.0	tig00000013	1091247	1091274	(45387)	+	(GCACG)n	Simple_repeat	1	30	(0)	1485
12	20.9	3.6	5.6	tig00000013	1096762	1096816	(39845)	+	(CGCGCCG)n	Simple_repeat	1	54	(0)	1486
27	20.7	4.2	6.0	tig00000013	1102217	1102334	(34327)	+	(GCTCGC)n	Simple_repeat	1	116	(0)	1487
17	16.4	2.9	0.0	tig00000013	1102302	1102335	(34326)	+	(GC)n	Simple_repeat	1	35	(0)	1488
11	18.7	0.0	7.7	tig00000013	1103358	1103399	(33262)	+	G-rich	Low_complexity	1	39	(0)	1489
13	8.2	3.6	3.6	tig00000013	1105081	1105108	(31553)	+	(CGC)n	Simple_repeat	1	28	(0)	1490
16	17.8	5.3	0.0	tig00000013	1105373	1105410	(31251)	+	(CG)n	Simple_repeat	1	40	(0)	1491
13	8.5	4.0	0.0	tig00000013	1106702	1106726	(29935)	+	(GCTGC)n	Simple_repeat	1	26	(0)	1492
12	16.0	2.6	5.3	tig00000013	1106912	1106950	(29711)	+	(CGCGCT)n	Simple_repeat	1	38	(0)	1493
18	21.2	5.4	1.7	tig00000013	1107313	1107368	(29293)	+	(GC)n	Simple_repeat	1	58	(0)	1494
13	20.3	5.7	5.7	tig00000013	1108764	1108833	(27828)	+	(GCCGC)n	Simple_repeat	1	70	(0)	1495
13	28.8	0.0	3.6	tig00000013	1111176	1111233	(25428)	+	(GCGCGCG)n	Simple_repeat	1	56	(0)	1496
13	29.8	3.3	0.0	tig00000013	1113723	1113783	(22878)	+	(CGCCG)n	Simple_repeat	1	63	(0)	1497
12	23.8	6.1	0.0	tig00000013	1114237	1114285	(22376)	+	(CGCGC)n	Simple_repeat	1	52	(0)	1498
15	18.8	2.6	2.6	tig00000013	1117004	1117041	(19620)	+	(GC)n	Simple_repeat	1	38	(0)	1499
13	25.5	3.9	0.0	tig00000013	1120442	1120492	(16169)	+	(CGCGGA)n	Simple_repeat	1	53	(0)	1500
15	10.7	4.3	6.7	tig00000013	1128250	1128295	(8366)	+	(CGGCT)n	Simple_repeat	1	45	(0)	1501
17	12.8	6.5	2.1	tig00000013	1133497	1133542	(3119)	+	(ATGCGCA)n	Simple_repeat	1	48	(0)	1502
13	24.6	0.0	4.4	tig00000022	6119	6165	(1091506)	+	(GGCGC)n	Simple_repeat	1	45	(0)	1503
12	9.7	5.4	5.4	tig00000022	6245	6281	(1091390)	+	(CGCCGG)n	Simple_repeat	1	37	(0)	1504
21	20.5	7.2	1.4	tig00000022	12616	12684	(1084987)	+	(CG)n	Simple_repeat	1	73	(0)	1505
13	8.5	4.0	0.0	tig00000022	22664	22688	(1074983)	+	(GCCGC)n	Simple_repeat	1	26	(0)	1506
12	16.0	0.0	3.5	tig00000022	44003	44032	(1053639)	+	(GCTC)n	Simple_repeat	1	29	(0)	1507
14	20.9	1.8	5.7	tig00000022	46584	46638	(1051033)	+	(GCGGTGC)n	Simple_repeat	1	53	(0)	1508
15	16.6	4.5	4.5	tig00000022	53643	53686	(1043985)	+	(CG)n	Simple_repeat	1	44	(0)	1509
12	23.1	3.7	3.7	tig00000022	57042	57095	(1040576)	+	(GCTGC)n	Simple_repeat	1	54	(0)	1510
14	15.0	4.0	6.1	tig00000022	59305	59354	(1038317)	+	(CGTGGCG)n	Simple_repeat	1	49	(0)	1511
14	17.2	4.8	8.2	tig00000022	60298	60360	(1037311)	+	(GCC)n	Simple_repeat	1	61	(0)	1512
14	16.3	4.7	2.3	tig00000022	61386	61428	(1036243)	+	(CGCGGCG)n	Simple_repeat	1	44	(0)	1513
11	14.5	7.5	2.4	tig00000022	69149	69188	(1028483)	+	(ACCAGC)n	Simple_repeat	1	42	(0)	1514
12	13.9	4.4	6.8	tig00000022	86904	86948	(1010723)	+	G-rich	Low_complexity	1	44	(0)	1515
11	15.2	4.9	4.9	tig00000022	88076	88116	(1009555)	+	(TCGTGC)n	Simple_repeat	1	41	(0)	1516
30	20.6	7.2	2.6	tig00000022	90380	90527	(1007144)	+	(GC)n	Simple_repeat	1	154	(0)	1517
21	27.1	4.2	2.0	tig00000022	91483	91578	(1006093)	+	(GCCTC)n	Simple_repeat	1	98	(0)	1518
12	24.6	0.0	6.4	tig00000022	95239	95288	(1002383)	+	(GCGCGG)n	Simple_repeat	1	47	(0)	1519
18	14.5	5.3	0.0	tig00000022	98204	98241	(999430)	+	(GC)n	Simple_repeat	1	40	(0)	1520
12	13.2	5.7	2.8	tig00000022	98773	98807	(998864)	+	(GTGC)n	Simple_repeat	1	36	(0)	1521
14	25.7	2.9	4.3	tig00000022	99622	99691	(997980)	+	(GCGCGA)n	Simple_repeat	1	69	(0)	1522
29	34.4	0.0	0.0	tig00000022	100937	101070	(996601)	+	(GCC)n	Simple_repeat	1	134	(0)	1523
13	32.5	3.5	2.3	tig00000022	101456	101540	(996131)	+	(GGCGCT)n	Simple_repeat	1	86	(0)	1524
13	22.8	0.0	4.7	tig00000022	102366	102410	(995261)	+	(GCGAGC)n	Simple_repeat	1	43	(0)	1525
13	24.7	0.0	0.0	tig00000022	107126	107163	(990508)	+	(CGGCCA)n	Simple_repeat	1	38	(0)	1526
13	18.6	4.4	2.2	tig00000022	111240	111284	(986387)	+	(CGCGGCG)n	Simple_repeat	1	46	(0)	1527
16	24.0	4.8	3.2	tig00000022	113385	113446	(984225)	+	(CG)n	Simple_repeat	1	63	(0)	1528
16	19.3	7.0	3.4	tig00000022	139074	139130	(958541)	+	(CG)n	Simple_repeat	1	59	(0)	1529
13	18.7	2.1	6.5	tig00000022	142791	142838	(954833)	+	(GCC)n	Simple_repeat	1	46	(0)	1530
12	25.8	0.0	7.4	tig00000022	142989	143046	(954625)	+	(CGC)n	Simple_repeat	1	54	(0)	1531
12	29.7	1.8	1.8	tig00000022	144426	144480	(953191)	+	(CGG)n	Simple_repeat	1	55	(0)	1532
16	16.4	0.0	11.3	tig00000022	145240	145298	(952373)	+	(CGG)n	Simple_repeat	1	53	(0)	1533
15	14.6	8.2	3.9	tig00000022	157769	157817	(939854)	+	(GC)n	Simple_repeat	1	51	(0)	1534
12	24.0	2.6	0.0	tig00000022	165523	165561	(932110)	+	(CGGCG)n	Simple_repeat	1	40	(0)	1535
16	22.5	4.3	5.9	tig00000022	172820	172888	(924783)	+	(GC)n	Simple_repeat	1	68	(0)	1536
16	20.4	2.4	2.4	tig00000022	174695	174735	(922936)	+	(GC)n	Simple_repeat	1	41	(0)	1537
12	20.9	3.6	5.6	tig00000022	177817	177871	(919800)	+	(GCGCC)n	Simple_repeat	1	54	(0)	1538
12	24.9	5.8	0.0	tig00000022	180825	180876	(916795)	+	(GCGCTC)n	Simple_repeat	1	55	(0)	1539
15	17.0	0.0	0.0	tig00000022	181827	181859	(915812)	+	G-rich	Low_complexity	1	33	(0)	1540
14	23.9	2.7	7.1	tig00000022	196028	196100	(901571)	+	(GCC)n	Simple_repeat	1	70	(0)	1541
14	27.2	3.8	3.8	tig00000022	204272	204351	(893320)	+	(CGCGCCG)n	Simple_repeat	1	80	(0)	1542
12	23.6	0.0	0.0	tig00000022	209256	209290	(888381)	+	(CGGCAC)n	Simple_repeat	1	35	(0)	1543
16	8.8	5.0	5.0	tig00000022	210154	210193	(887478)	+	(CAG)n	Simple_repeat	1	40	(0)	1544
17	24.3	4.3	7.1	tig00000022	215157	215272	(882399)	+	(CGGCGCG)n	Simple_repeat	1	113	(0)	1545
13	19.9	2.4	2.4	tig00000022	224005	224046	(873625)	+	(CACCGCG)n	Simple_repeat	1	42	(0)	1546
18	26.0	5.3	4.2	tig00000022	250109	250202	(847469)	+	(GC)n	Simple_repeat	1	95	(0)	1547
22	15.4	5.4	6.8	tig00000022	251183	251256	(846415)	+	(CG)n	Simple_repeat	1	73	(0)	1548
13	15.2	0.0	3.3	tig00000022	252904	252934	(844737)	+	(CGCCG)n	Simple_repeat	1	30	(0)	1549
18	23.4	4.9	0.0	tig00000022	253197	253257	(844414)	+	(CGCCCG)n	Simple_repeat	1	64	(0)	1550
20	11.9	2.0	6.1	tig00000022	256239	256289	(841382)	+	(GCGGCT)n	Simple_repeat	1	49	(0)	1551
12	26.8	0.0	0.0	tig00000022	279684	279723	(817948)	+	(CGCAGC)n	Simple_repeat	1	40	(0)	1552
12	32.4	0.0	1.9	tig00000022	284544	284598	(813073)	+	(GCGCG)n	Simple_repeat	1	54	(0)	1553
13	26.2	0.0	2.4	tig00000022	299997	300039	(797632)	+	(CGA)n	Simple_repeat	1	42	(0)	1554
44	0.0	0.0	0.0	tig00000022	314486	314525	(783146)	+	(CGTGGGC)n	Simple_repeat	1	40	(0)	1555
18	12.6	5.7	0.0	tig00000022	319077	319111	(778560)	+	(GC)n	Simple_repeat	1	37	(0)	1556
12	14.2	3.0	3.0	tig00000022	324047	324079	(773592)	+	(CGCGCT)n	Simple_repeat	1	33	(0)	1557
16	14.7	11.1	0.0	tig00000022	327355	327399	(770272)	+	(GC)n	Simple_repeat	1	50	(0)	1558
20	24.5	4.7	2.3	tig00000022	327579	327663	(770008)	+	(GTGCTC)n	Simple_repeat	1	87	(0)	1559
14	14.9	5.4	0.0	tig00000022	366202	366238	(731433)	+	(GCGCCGT)n	Simple_repeat	1	39	(0)	1560
13	24.8	4.2	0.0	tig00000022	371175	371222	(726449)	+	(CGCCG)n	Simple_repeat	1	50	(0)	1561
17	10.0	3.1	0.0	tig00000022	374847	374878	(722793)	+	(CGCGG)n	Simple_repeat	1	33	(0)	1562
11	24.1	0.0	0.0	tig00000022	390787	390820	(706851)	+	(GTCGAG)n	Simple_repeat	1	34	(0)	1563
19	16.5	3.3	5.1	tig00000022	399477	399536	(698135)	+	(GCGCG)n	Simple_repeat	1	59	(0)	1564
12	20.7	0.0	2.9	tig00000022	403394	403428	(694243)	+	(CGCG)n	Simple_repeat	1	34	(0)	1565
14	25.4	3.9	0.0	tig00000022	404841	404892	(692779)	+	(GCCGAT)n	Simple_repeat	1	54	(0)	1566
15	17.1	2.9	2.9	tig00000022	414495	414529	(683142)	+	(CG)n	Simple_repeat	1	35	(0)	1567
13	18.2	0.0	0.0	tig00000022	432733	432763	(664908)	+	(CGCAAC)n	Simple_repeat	1	31	(0)	1568
13	12.5	0.0	3.7	tig00000022	442172	442199	(655472)	+	(CGC)n	Simple_repeat	1	27	(0)	1569
19	22.7	5.2	3.9	tig00000022	442856	442932	(654739)	+	(GC)n	Simple_repeat	1	78	(0)	1570
18	18.9	7.1	1.7	tig00000022	445182	445237	(652434)	+	(GC)n	Simple_repeat	1	59	(0)	1571
16	34.9	0.0	4.3	tig00000022	447326	447422	(650249)	+	(GCG)n	Simple_repeat	1	93	(0)	1572
13	15.3	2.5	5.1	tig00000022	465809	465848	(631823)	+	(GCGCAA)n	Simple_repeat	1	39	(0)	1573
11	3.8	6.5	6.5	tig00000022	466358	466388	(631283)	+	(CGCCTG)n	Simple_repeat	1	31	(0)	1574
12	25.6	0.0	0.0	tig00000022	466434	466470	(631201)	+	(TCGTCC)n	Simple_repeat	1	37	(0)	1575
12	13.8	0.0	8.6	tig00000022	467093	467130	(630541)	+	(GTGCTC)n	Simple_repeat	1	35	(0)	1576
14	3.6	10.3	0.0	tig00000022	468673	468701	(628970)	+	(CGCGCT)n	Simple_repeat	1	32	(0)	1577
14	17.7	0.0	0.0	tig00000022	480777	480808	(616863)	+	(CGTGG)n	Simple_repeat	1	32	(0)	1578
17	12.8	0.0	2.9	tig00000022	487993	488028	(609643)	+	(CGCGCT)n	Simple_repeat	1	35	(0)	1579
15	17.7	4.0	6.1	tig00000022	488323	488372	(609299)	+	(CG)n	Simple_repeat	1	49	(0)	1580
15	9.9	5.6	5.6	tig00000022	499891	499926	(597745)	+	(CG)n	Simple_repeat	1	36	(0)	1581
17	17.9	3.7	3.7	tig00000022	505250	505303	(592368)	+	(CGCGCT)n	Simple_repeat	1	54	(0)	1582
19	13.2	2.1	6.7	tig00000022	505624	505670	(592001)	+	(GC)n	Simple_repeat	1	45	(0)	1583
13	23.7	3.5	3.5	tig00000022	506129	506186	(591485)	+	(GCGCG)n	Simple_repeat	1	58	(0)	1584
12	15.3	3.5	0.0	tig00000022	506537	506565	(591106)	+	(CCTCC)n	Simple_repeat	1	30	(0)	1585
20	27.4	4.3	0.0	tig00000022	507315	507384	(590287)	+	(CG)n	Simple_repeat	1	73	(0)	1586
13	20.1	0.0	2.9	tig00000022	512893	512928	(584743)	+	(CCGCA)n	Simple_repeat	1	35	(0)	1587
22	24.6	2.0	7.5	tig00000022	518063	518161	(579510)	+	(CG)n	Simple_repeat	1	94	(0)	1588
17	12.0	8.3	0.0	tig00000022	524637	524672	(572999)	+	(CG)n	Simple_repeat	1	39	(0)	1589
14	22.9	4.5	7.0	tig00000022	526807	526894	(570777)	+	(CGCGG)n	Simple_repeat	1	86	(0)	1590
12	4.1	0.0	13.8	tig00000022	537911	537943	(559728)	+	(TTC)n	Simple_repeat	1	29	(0)	1591
18	11.0	4.9	2.4	tig00000022	540274	540314	(557357)	+	(CCG)n	Simple_repeat	1	42	(0)	1592
16	25.2	5.6	1.3	tig00000022	542350	542421	(555250)	+	(CGCGCG)n	Simple_repeat	1	75	(0)	1593
15	26.3	5.1	0.0	tig00000022	546897	546955	(550716)	+	(GCC)n	Simple_repeat	1	62	(0)	1594
15	15.4	4.3	4.3	tig00000022	548679	548725	(548946)	+	(GCCGCT)n	Simple_repeat	1	47	(0)	1595
14	18.3	2.6	2.6	tig00000022	558138	558183	(539488)	+	(CGC)n	Simple_repeat	1	46	(0)	1596
12	19.1	2.6	2.6	tig00000022	562520	562557	(535114)	+	(TGACCG)n	Simple_repeat	1	38	(0)	1597
15	15.4	4.3	4.3	tig00000022	562916	562962	(534709)	+	(CGCCGT)n	Simple_repeat	1	47	(0)	1598
17	26.6	3.3	1.6	tig00000022	569113	569172	(528499)	+	(GC)n	Simple_repeat	1	61	(0)	1599
13	16.4	0.0	5.6	tig00000022	572094	572131	(525540)	+	(CGCGGCG)n	Simple_repeat	1	36	(0)	1600
12	12.7	2.5	7.9	tig00000022	577600	577639	(520032)	+	(GCGCGA)n	Simple_repeat	1	38	(0)	1601
11	24.4	2.2	2.2	tig00000022	577764	577808	(519863)	+	(GCCCGC)n	Simple_repeat	1	45	(0)	1602
16	16.5	0.0	0.0	tig00000022	580566	580599	(517072)	+	(CGCCCG)n	Simple_repeat	1	34	(0)	1603
12	17.8	9.4	1.8	tig00000022	591052	591104	(506567)	+	(GCGAC)n	Simple_repeat	1	57	(0)	1604
12	10.3	6.1	8.3	tig00000022	595495	595543	(502128)	+	(GCTCGC)n	Simple_repeat	1	48	(0)	1605
12	9.3	0.0	4.2	tig00000022	601334	601358	(496313)	+	(GATC)n	Simple_repeat	1	24	(0)	1606
13	26.2	0.0	2.2	tig00000022	606420	606466	(491205)	+	(CAACGA)n	Simple_repeat	1	46	(0)	1607
14	23.3	1.3	9.7	tig00000022	606537	606614	(491057)	+	(GGCA)n	Simple_repeat	1	72	(0)	1608
17	9.1	8.1	2.6	tig00000022	609641	609677	(487994)	+	(GC)n	Simple_repeat	1	39	(0)	1609
11	17.7	5.0	2.4	tig00000022	614129	614168	(483503)	+	(GCCCGCA)n	Simple_repeat	1	41	(0)	1610
14	19.7	4.2	2.0	tig00000022	616841	616888	(480783)	+	(AGCGCC)n	Simple_repeat	1	49	(0)	1611
13	20.1	4.1	4.1	tig00000022	619168	619216	(478455)	+	(CGG)n	Simple_repeat	1	49	(0)	1612
13	13.1	2.7	5.6	tig00000022	624088	624124	(473547)	+	(CGCCG)n	Simple_repeat	1	36	(0)	1613
12	18.8	8.0	1.9	tig00000022	635437	635486	(462185)	+	(CGCG)n	Simple_repeat	1	53	(0)	1614
12	21.8	2.2	4.4	tig00000022	638377	638422	(459249)	+	(CGGCG)n	Simple_repeat	1	45	(0)	1615
22	20.5	3.0	4.5	tig00000022	639667	639733	(457938)	+	(CG)n	Simple_repeat	1	66	(0)	1616
15	17.0	2.9	2.9	tig00000022	640173	640207	(457464)	+	(GC)n	Simple_repeat	1	35	(0)	1617
15	10.9	9.4	3.6	tig00000022	640208	640222	(457449)	+	(GCTGCGC)n	Simple_repeat	4	56	(0)	1618
19	14.9	7.7	0.0	tig00000022	640672	640723	(456948)	+	(GACGCGCC)n	Simple_repeat	1	56	(0)	1619
15	11.5	7.9	0.0	tig00000022	640914	640951	(456720)	+	(CAGCGG)n	Simple_repeat	1	41	(0)	1620
14	15.0	5.4	0.0	tig00000022	642332	642368	(455303)	+	(CGCTGTG)n	Simple_repeat	1	39	(0)	1621
11	9.9	5.6	5.6	tig00000022	643957	643992	(453679)	+	(CGCACG)n	Simple_repeat	1	36	(0)	1622
12	22.0	2.7	0.0	tig00000022	659735	659771	(437900)	+	(CGCCG)n	Simple_repeat	1	38	(0)	1623
12	20.8	4.3	2.1	tig00000022	661318	661363	(436308)	+	(GCGCGGA)n	Simple_repeat	1	47	(0)	1624
15	21.0	1.6	6.8	tig00000022	665180	665241	(432430)	+	(CGGCGC)n	Simple_repeat	1	59	(0)	1625
16	27.5	1.9	1.9	tig00000022	668684	668737	(428934)	+	(CG)n	Simple_repeat	1	54	(0)	1626
16	8.5	7.0	7.0	tig00000022	675815	675857	(421814)	+	(CG)n	Simple_repeat	1	43	(0)	1627
11	15.7	9.7	4.6	tig00000022	676591	676652	(421019)	+	(GCTCGT)n	Simple_repeat	1	65	(0)	1628
13	28.4	1.8	1.8	tig00000022	687664	687720	(409951)	+	(CGGCCA)n	Simple_repeat	1	57	(0)	1629
12	15.5	5.3	2.6	tig00000022	688527	688564	(409107)	+	(GCGCG)n	Simple_repeat	1	39	(0)	1630
19	20.5	4.5	4.5	tig00000022	695441	695507	(402164)	+	(CG)n	Simple_repeat	1	67	(0)	1631
15	13.6	4.5	4.5	tig00000022	696602	696645	(401026)	+	(CGCG)n	Simple_repeat	1	44	(0)	1632
15	22.3	0.0	0.0	tig00000022	696677	696714	(400957)	+	(GCGTGAA)n	Simple_repeat	1	38	(0)	1633
15	25.1	0.0	2.1	tig00000022	703760	703808	(393863)	+	(GTGCGCA)n	Simple_repeat	1	48	(0)	1634
12	17.1	2.2	7.0	tig00000022	706360	706404	(391267)	+	(GCGCC)n	Simple_repeat	1	43	(0)	1635
16	17.7	5.3	0.0	tig00000022	709017	709054	(388617)	+	(CG)n	Simple_repeat	1	40	(0)	1636
13	13.9	12.3	1.6	tig00000022	718242	718298	(379373)	+	(GCGCAC)n	Simple_repeat	1	63	(0)	1637
12	20.2	4.1	4.1	tig00000022	720403	720451	(377220)	+	(CCAGGCGT)n	Simple_repeat	1	49	(0)	1638
12	9.3	8.3	2.6	tig00000022	724179	724214	(373457)	+	(CGCTGCT)n	Simple_repeat	1	38	(0)	1639
12	22.1	0.0	0.0	tig00000022	732440	732471	(365200)	+	(CGAAGA)n	Simple_repeat	1	32	(0)	1640
22	29.9	0.0	3.4	tig00000022	732755	732845	(364826)	+	(CGACGA)n	Simple_repeat	1	88	(0)	1641
671	30.2	4.0	3.7	tig00000022	735287	735688	(361983)	C	LSU-rRNA_Hsa	rRNA	(510)	4525	4123	1642
476	31.4	1.3	3.9	tig00000022	735882	736116	(361555)	C	LSU-rRNA_Hsa	rRNA	(1195)	3840	3612	1642
293	26.4	3.3	2.6	tig00000022	737057	737208	(360463)	C	LSU-rRNA_Hsa	rRNA	(3379)	1656	1504	1643
339	27.3	0.0	0.0	tig00000022	737357	737455	(360216)	C	LSU-rRNA_Hsa	rRNA	(4621)	414	316	1643
249	27.5	0.0	0.0	tig00000022	737608	737687	(359984)	C	LSU-rRNA_Hsa	rRNA	(4924)	111	32	1643
261	18.9	1.3	2.7	tig00000022	738195	738270	(359401)	C	tRNA-Ala-GCA	tRNA	(0)	75	1	1644
267	34.0	2.8	0.9	tig00000022	738283	738389	(359282)	C	MamSINE1	SINE/tRNA-RTE	(168)	122	14	1645
253	34.8	0.0	0.0	tig00000022	738595	738709	(358962)	C	SSU-rRNA_Hsa	rRNA	(159)	1710	1596	1646
443	33.1	5.8	3.5	tig00000022	738883	739242	(358429)	C	SSU-rRNA_Hsa	rRNA	(477)	1392	1025	1646
13	29.3	2.4	5.0	tig00000022	759816	759897	(337774)	+	(CGCG)n	Simple_repeat	1	80	(0)	1647
181	32.6	2.2	2.2	tig00000022	767447	767537	(330134)	+	X17_LINE	LINE/CR1	163	253	(43)	1648
18	24.1	6.0	3.5	tig00000022	767636	767718	(329953)	+	(GC)n	Simple_repeat	1	85	(0)	1649
13	21.6	6.2	0.0	tig00000022	796799	796846	(300825)	+	(GCCGTGC)n	Simple_repeat	1	51	(0)	1650
14	15.1	1.9	10.0	tig00000022	796836	796889	(300782)	+	(GCGCAC)n	Simple_repeat	1	50	(0)	1651
12	32.3	0.0	0.0	tig00000022	809963	810012	(287659)	+	G-rich	Low_complexity	1	50	(0)	1652
15	7.2	3.2	3.2	tig00000022	832249	832279	(265392)	+	(GCGCGT)n	Simple_repeat	1	31	(0)	1653
15	25.9	3.1	3.1	tig00000022	837324	837387	(260284)	+	(TGC)n	Simple_repeat	1	64	(0)	1654
11	11.3	6.9	0.0	tig00000022	840742	840770	(256901)	+	(CTCGCG)n	Simple_repeat	1	31	(0)	1655
12	14.9	3.3	0.0	tig00000022	846089	846118	(251553)	+	(GCAGGC)n	Simple_repeat	1	31	(0)	1656
14	19.1	1.9	5.9	tig00000022	850607	850659	(247012)	+	(GCGCGGC)n	Simple_repeat	1	51	(0)	1657
13	27.1	6.0	2.3	tig00000022	852971	853053	(244618)	+	(GCTCGC)n	Simple_repeat	1	86	(0)	1658
11	24.4	0.0	0.0	tig00000022	864906	864939	(232732)	+	(CGCTGA)n	Simple_repeat	1	34	(0)	1659
14	9.7	2.7	5.6	tig00000022	913469	913505	(184166)	+	G-rich	Low_complexity	1	36	(0)	1660
20	14.9	0.0	0.0	tig00000022	934510	934547	(163124)	+	(CAGAAA)n	Simple_repeat	1	38	(0)	1661
19	12.4	0.0	0.0	tig00000022	939084	939118	(158553)	+	(CTTCGA)n	Simple_repeat	1	35	(0)	1662
17	10.4	4.4	4.4	tig00000022	946190	946234	(151437)	+	(CGCGCTG)n	Simple_repeat	1	45	(0)	1663
12	15.8	9.8	1.8	tig00000022	949275	949325	(148346)	+	(GGCGCT)n	Simple_repeat	1	55	(0)	1664
11	11.6	7.3	4.8	tig00000022	951596	951636	(146035)	+	(CGCGCGC)n	Simple_repeat	1	42	(0)	1665
15	21.4	6.2	4.5	tig00000022	953009	953073	(144598)	+	(GC)n	Simple_repeat	1	66	(0)	1666
12	10.4	6.1	2.9	tig00000022	961449	961481	(136190)	+	(GCGCC)n	Simple_repeat	1	34	(0)	1667
12	19.5	3.2	8.5	tig00000022	963964	964025	(133646)	+	(CGCGT)n	Simple_repeat	1	59	(0)	1668
12	11.3	7.1	4.7	tig00000022	964136	964177	(133494)	+	(GCGACGCC)n	Simple_repeat	1	43	(0)	1669
12	23.9	1.8	5.7	tig00000022	964894	964948	(132723)	+	(GCGCC)n	Simple_repeat	1	53	(0)	1670
13	20.5	3.1	8.1	tig00000022	964991	965055	(132616)	+	(GCGC)n	Simple_repeat	1	62	(0)	1671
15	7.1	10.4	3.9	tig00000022	965520	965567	(132104)	+	(GCCTCGCG)n	Simple_repeat	1	51	(0)	1672
15	25.4	1.5	4.7	tig00000022	965883	965948	(131723)	+	(GCGCGA)n	Simple_repeat	1	64	(0)	1673
14	15.2	9.7	3.0	tig00000022	965960	966021	(131650)	+	(CCGCTCG)n	Simple_repeat	1	66	(0)	1674
17	18.8	3.7	5.7	tig00000022	975419	975472	(122199)	+	(CG)n	Simple_repeat	1	53	(0)	1675
16	30.9	2.9	1.4	tig00000022	982103	982171	(115500)	+	(GC)n	Simple_repeat	1	70	(0)	1676
14	16.4	2.9	0.0	tig00000022	994884	994917	(102754)	+	(CGGTGG)n	Simple_repeat	1	35	(0)	1677
15	25.6	3.2	1.6	tig00000022	1000713	1000774	(96897)	+	(CGCGAGG)n	Simple_repeat	1	63	(0)	1678
17	16.4	3.6	7.5	tig00000022	1016213	1016267	(81404)	+	(CG)n	Simple_repeat	1	53	(0)	1679
12	25.3	0.0	4.5	tig00000022	1028974	1029019	(68652)	+	G-rich	Low_complexity	1	44	(0)	1680
28	18.1	8.4	3.6	tig00000022	1030459	1030565	(67106)	+	(GC)n	Simple_repeat	1	112	(0)	1681
18	24.0	3.2	3.2	tig00000022	1030750	1030811	(66860)	+	(CG)n	Simple_repeat	1	62	(0)	1682
15	13.5	4.2	8.7	tig00000022	1030952	1030999	(66672)	+	(GC)n	Simple_repeat	1	46	(0)	1683
19	18.4	6.3	1.5	tig00000022	1031063	1031125	(66546)	+	(CAGCGC)n	Simple_repeat	1	66	(0)	1684
21	18.8	1.5	6.2	tig00000022	1031540	1031607	(66064)	+	(CGCGAG)n	Simple_repeat	1	65	(0)	1685
16	10.0	5.9	2.9	tig00000022	1033258	1033291	(64380)	+	(GC)n	Simple_repeat	1	35	(0)	1686
17	13.7	9.7	4.6	tig00000022	1034137	1034198	(63473)	+	(GC)n	Simple_repeat	1	65	(0)	1687
17	17.7	0.0	0.0	tig00000022	1034987	1035024	(62647)	+	(CGTTGG)n	Simple_repeat	1	38	(0)	1688
17	24.4	3.6	1.8	tig00000022	1046250	1046304	(51367)	+	(CG)n	Simple_repeat	1	56	(0)	1689
11	21.1	2.5	2.5	tig00000022	1046877	1046916	(50755)	+	(GCGGCGT)n	Simple_repeat	1	40	(0)	1690
16	24.4	4.8	3.2	tig00000022	1052788	1052849	(44822)	+	(GC)n	Simple_repeat	1	63	(0)	1691
14	26.6	3.3	1.6	tig00000022	1053919	1053978	(43693)	+	(CCGCG)n	Simple_repeat	1	61	(0)	1692
13	20.0	0.0	2.9	tig00000022	1070963	1070998	(26673)	+	(GCGGC)n	Simple_repeat	1	35	(0)	1693
91	1.2	0.0	0.0	tig00000022	1074169	1074253	(23418)	+	(ATGCCGTGA)n	Simple_repeat	1	85	(0)	1694
12	21.7	0.0	0.0	tig00000022	1084436	1084467	(13204)	+	(GACGCG)n	Simple_repeat	1	32	(0)	1695
13	24.6	0.0	4.4	tig00000022	1090537	1090583	(7088)	+	(GGCGC)n	Simple_repeat	1	45	(0)	1696
12	9.7	5.4	5.4	tig00000022	1090663	1090699	(6972)	+	(CGCCGG)n	Simple_repeat	1	37	(0)	1697
21	20.5	7.2	1.4	tig00000022	1097034	1097102	(569)	+	(CG)n	Simple_repeat	1	73	(0)	1698
15	17.8	2.6	0.0	tig00000033	780	817	(475405)	+	(CCGTCG)n	Simple_repeat	1	39	(0)	1699
18	22.2	4.4	4.4	tig00000033	28685	28752	(447470)	+	(GC)n	Simple_repeat	1	68	(0)	1700
12	9.3	8.3	2.6	tig00000033	50933	50968	(425254)	+	(ACGGCA)n	Simple_repeat	1	38	(0)	1701
15	29.8	0.0	0.0	tig00000033	55864	55905	(420317)	+	(CG)n	Simple_repeat	1	42	(0)	1702
12	16.3	2.8	2.8	tig00000033	58485	58520	(417702)	+	(TCCTGC)n	Simple_repeat	1	36	(0)	1703
32	0.0	0.0	0.0	tig00000033	76710	76739	(399483)	+	(GCG)n	Simple_repeat	1	30	(0)	1704
12	13.6	2.8	5.7	tig00000033	80202	80237	(395985)	+	(GGCGC)n	Simple_repeat	1	35	(0)	1705
15	13.9	4.4	6.8	tig00000033	80989	81033	(395189)	+	(GC)n	Simple_repeat	1	44	(0)	1706
11	6.3	11.4	2.6	tig00000033	95774	95808	(380414)	+	(CGATGGC)n	Simple_repeat	1	38	(0)	1707
12	20.8	0.0	2.9	tig00000033	104290	104324	(371898)	+	(CGCAG)n	Simple_repeat	1	34	(0)	1708
12	21.7	0.0	0.0	tig00000033	163421	163452	(312770)	+	(GCCCCT)n	Simple_repeat	1	32	(0)	1709
13	27.1	3.4	1.7	tig00000033	163793	163851	(312371)	+	(GCGCCG)n	Simple_repeat	1	60	(0)	1710
15	22.6	0.0	4.2	tig00000033	163904	163953	(312269)	+	(CGCTGC)n	Simple_repeat	1	48	(0)	1711
12	14.7	3.3	0.0	tig00000033	186961	186990	(289232)	+	(AACAGG)n	Simple_repeat	1	31	(0)	1712
15	34.2	0.0	1.4	tig00000033	191742	191812	(284410)	+	(ACGACG)n	Simple_repeat	1	70	(0)	1713
13	16.1	2.0	8.7	tig00000033	201535	201583	(274639)	+	(GCC)n	Simple_repeat	1	46	(0)	1714
13	13.2	0.0	0.0	tig00000033	216767	216791	(259431)	+	(GCC)n	Simple_repeat	1	25	(0)	1715
12	23.1	0.0	4.8	tig00000033	217436	217479	(258743)	+	(CGCCCGG)n	Simple_repeat	1	42	(0)	1716
185	32.5	6.2	1.2	tig00000033	229222	229302	(246920)	C	X12_LINE	LINE/Jockey	(133)	239	155	1717
14	8.6	10.9	5.2	tig00000033	295385	295439	(180783)	+	(GCCGCT)n	Simple_repeat	1	58	(0)	1718
14	16.2	0.0	0.0	tig00000033	299358	299385	(176837)	+	(TCG)n	Simple_repeat	1	28	(0)	1719
40	2.5	0.0	0.0	tig00000033	320755	320795	(155427)	+	(CCGAAT)n	Simple_repeat	1	41	(0)	1720
13	14.5	5.9	5.9	tig00000033	331274	331324	(144898)	+	(GCTCGC)n	Simple_repeat	1	51	(0)	1721
18	12.2	6.8	5.0	tig00000033	341443	341501	(134721)	+	(CGCGCAT)n	Simple_repeat	1	60	(0)	1722
17	19.1	1.8	7.7	tig00000033	359878	359932	(116290)	+	(CG)n	Simple_repeat	1	52	(0)	1723
12	17.8	9.4	1.8	tig00000033	360795	360847	(115375)	+	(GGCGCTC)n	Simple_repeat	1	57	(0)	1724
181	28.9	3.5	3.5	tig00000033	368782	368867	(107355)	+	X12_LINE	LINE/Jockey	127	212	(160)	1725
180	11.5	0.0	0.0	tig00000033	392725	392750	(83472)	+	L2	LINE/L2	2317	2342	(1077)	1726
12	10.0	9.4	0.0	tig00000033	393668	393699	(82523)	+	G-rich	Low_complexity	1	35	(0)	1727
12	14.8	4.9	4.9	tig00000033	404354	404394	(71828)	+	(CGT)n	Simple_repeat	1	41	(0)	1728
19	24.3	2.7	5.5	tig00000033	404789	404863	(71359)	+	(GC)n	Simple_repeat	1	73	(0)	1729
12	21.8	0.0	5.1	tig00000033	408196	408236	(67986)	+	(CCGC)n	Simple_repeat	1	39	(0)	1730
14	20.5	2.6	0.0	tig00000033	430268	430306	(45916)	+	(CCGGAG)n	Simple_repeat	1	40	(0)	1731
11	22.5	1.9	6.0	tig00000033	438368	438419	(37803)	+	(CAGCGGT)n	Simple_repeat	1	50	(0)	1732
12	4.5	4.0	4.0	tig00000033	455427	455451	(20771)	+	(TCG)n	Simple_repeat	1	25	(0)	1733
18	19.1	1.7	5.3	tig00000033	456261	456319	(19903)	+	(GCCGC)n	Simple_repeat	1	57	(0)	1734
285	20.0	0.0	0.0	tig00000033	462350	462409	(13813)	+	tRNA-Tyr-TAC	tRNA	5	64	(12)	1735
15	17.8	2.6	0.0	tig00000033	464774	464811	(11411)	+	(CCGTCG)n	Simple_repeat	1	39	(0)	1736
